# Supplementary material for: 4-Hydr­oxy-N′-(4-methoxy­benzyl­idene)benzohydrazide
Source: Acta Crystallogr Sect E Struct Rep Online. 2009 Aug 8;65(Pt 9):o2107. doi: 10.1107/S1600536809030621 (PMC2970054; doi:10.1107/S1600536809030621)
Supplement: Supplementary file 2 [file e-65-o2107-Isup2.hkl]

# 
# h,k,l, Fc-squared, Fo-squared, sigma(Fo-squared) and status flag 
# 
data_I
_shelx_title ' Pbca in Pbca' 
_shelx_refln_list_code          4 
_shelx_F_calc_maximum      194.71 
_exptl_crystal_F_000      1136.00 
_reflns_d_resolution_high  0.7831 
 
loop_ 
 _symmetry_equiv_pos_as_xyz 
 'x, y, z' 
 '-x+1/2, -y, z+1/2' 
 '-x, y+1/2, -z+1/2' 
 'x+1/2, -y+1/2, -z' 
 '-x, -y, -z' 
 'x-1/2, y, -z-1/2' 
 'x, -y-1/2, z-1/2' 
 '-x-1/2, y-1/2, z' 
 
_cell_length_a    11.9469 
_cell_length_b     7.5546 
_cell_length_c    29.4525 
_cell_angle_alpha  90.000 
_cell_angle_beta   90.000 
_cell_angle_gamma  90.000 
 
_shelx_F_squared_multiplier     1.000 
 
loop_ 
 _refln_index_h 
 _refln_index_k 
 _refln_index_l 
 _refln_F_squared_calc 
 _refln_F_squared_meas 
 _refln_F_squared_sigma 
 _refln_observed_status 
   2   0   0     4106.06     3795.39     61.85 o 
   4   0   0      209.59      218.29     11.62 o 
   6   0   0     3999.22     3895.85     42.81 o 
   8   0   0     2220.57     2086.52     28.89 o 
  10   0   0      563.54      547.82     28.10 o 
  12   0   0       66.30       74.79     16.05 o 
  14   0   0      355.94      464.87     33.57 o 
   2   1   0       18.02       17.79      2.19 o 
   4   1   0       28.01       25.98      2.37 o 
   6   1   0      711.06      644.78      8.88 o 
   8   1   0        0.59        4.33      2.53 o 
  10   1   0      891.86      879.54     17.55 o 
  12   1   0       10.94        5.41      6.06 o 
  14   1   0        4.16        0.70      7.47 o 
   0   2   0      205.76      224.10     10.58 o 
   2   2   0     9379.45     9082.17     73.43 o 
   4   2   0     2372.47     2440.14     33.09 o 
   6   2   0     1947.63     1963.67     28.27 o 
   8   2   0     1031.87      995.00     17.85 o 
  10   2   0     1412.14     1405.62     23.91 o 
  12   2   0      663.90      706.26     26.52 o 
  14   2   0       11.42        7.73      8.41 o 
   2   3   0      972.00     1046.58     16.56 o 
   4   3   0      916.51     1000.32     16.92 o 
   6   3   0      254.24      288.72     10.41 o 
   8   3   0      261.95      238.79      9.65 o 
  10   3   0     1268.83     1310.70     24.05 o 
  12   3   0      390.52      413.13     16.52 o 
  14   3   0        3.29       -1.47      7.84 o 
   0   4   0     3492.21     3614.99     75.46 o 
   2   4   0      181.58      170.15      7.18 o 
   4   4   0       20.55       11.96      2.82 o 
   6   4   0      684.48      714.08     24.97 o 
   8   4   0       63.96       62.49      5.72 o 
  10   4   0      316.22      310.32     12.80 o 
  12   4   0       11.99       -0.31      4.95 o 
   2   5   0     2639.06     2808.50     38.34 o 
   4   5   0        9.15        5.02      4.74 o 
   6   5   0      134.07      143.88      9.86 o 
   8   5   0      140.16      144.05      9.27 o 
  10   5   0        7.87       13.30      5.42 o 
  12   5   0        2.44        9.20      5.69 o 
   0   6   0       29.80       37.94      9.85 o 
   2   6   0       53.69       59.74      6.48 o 
   4   6   0        1.52        1.80      4.36 o 
   6   6   0       26.10       22.99      6.28 o 
   8   6   0      125.89      106.97     10.23 o 
  10   6   0       20.85        2.54     12.04 o 
   2   7   0       58.22       60.24      7.72 o 
   4   7   0        4.33        4.92      5.04 o 
   6   7   0        8.12        3.48      5.74 o 
   8   7   0      171.57      148.92     16.77 o 
  10   7   0       26.20       19.45     11.31 o 
   0   8   0       15.45       13.50     10.21 o 
   2   8   0       79.34       79.04     12.31 o 
   4   8   0       37.77       30.03      7.83 o 
   6   8   0       27.92       30.32     14.05 o 
   8   8   0       80.37       78.15     14.72 o 
   2   9   0       93.16       86.92     14.06 o 
   4   9   0        3.69       -2.13      8.50 o 
   1   1   1     7303.30     6957.66     55.92 o 
   2   1   1     1695.22     1611.06     13.00 o 
   3   1   1      309.20      313.33      4.14 o 
   4   1   1       10.10        6.17      0.66 o 
   5   1   1     2085.41     2096.49     14.57 o 
   6   1   1       51.73       61.85      2.20 o 
   7   1   1      918.48      881.67      7.57 o 
   8   1   1      112.85       96.37      4.01 o 
   9   1   1      171.63      183.06      7.68 o 
  10   1   1      715.42      722.98     11.17 o 
  11   1   1        1.45        2.96      4.14 o 
  12   1   1      103.88       93.02      8.50 o 
  13   1   1        7.90        5.70      5.33 o 
  14   1   1        8.83        6.57      5.59 o 
  15   1   1       26.51       30.83      7.85 o 
   0   2   1     5994.15     5973.21     70.88 o 
   1   2   1     2165.65     2312.21     19.98 o 
   2   2   1     1859.02     1784.15     14.88 o 
   3   2   1        1.09        3.24      1.70 o 
   4   2   1     7660.66     7643.37     53.91 o 
   5   2   1      153.42      162.18      5.20 o 
   6   2   1        4.96        3.94      0.89 o 
   7   2   1       24.90       17.36      2.76 o 
   8   2   1       91.03       96.57      4.13 o 
   9   2   1      121.90      116.41      5.04 o 
  10   2   1     1113.34     1098.16     14.97 o 
  11   2   1      269.58      261.79      7.89 o 
  12   2   1       49.69       69.60     10.51 o 
  13   2   1        0.36        4.89      5.01 o 
  14   2   1        7.90        1.20      5.86 o 
   1   3   1       51.42       50.14      3.29 o 
   2   3   1     1471.31     1414.37     14.25 o 
   3   3   1        2.06        5.97      1.75 o 
   4   3   1      703.94      806.39     11.16 o 
   5   3   1        2.04        1.53      1.21 o 
   6   3   1     1069.83     1096.65     13.85 o 
   7   3   1      517.51      508.60      8.93 o 
   8   3   1       23.23       24.15      3.04 o 
   9   3   1      367.37      391.74      8.25 o 
  10   3   1      247.48      264.97     11.21 o 
  11   3   1      152.68      145.06      6.76 o 
  12   3   1      339.68      343.12      9.66 o 
  13   3   1        6.08       -0.44      5.21 o 
  14   3   1       48.09       53.57     11.01 o 
   0   4   1        8.37        2.55      4.74 o 
   1   4   1      526.58      538.44      9.06 o 
   2   4   1      288.51      301.72      7.34 o 
   3   4   1       31.82       33.36      2.55 o 
   4   4   1       85.27       97.01      6.25 o 
   5   4   1        0.55       -0.09      2.03 o 
   6   4   1       12.52       12.89      2.65 o 
   7   4   1        2.48        1.93      2.27 o 
   8   4   1      321.29      309.22      8.02 o 
   9   4   1      245.32      242.55      7.24 o 
  10   4   1        7.81        7.52      3.19 o 
  11   4   1       25.34       24.54      4.00 o 
  12   4   1      140.59      147.93      7.96 o 
  13   4   1        2.97       -0.17      4.11 o 
   1   5   1      616.56      636.07     11.05 o 
   2   5   1      165.87      202.21      5.73 o 
   3   5   1        1.02       -0.84      1.76 o 
   4   5   1        0.20        1.86      2.34 o 
   5   5   1        3.16        1.04      2.66 o 
   6   5   1      570.07      569.93     14.36 o 
   7   5   1       28.39       27.89      3.73 o 
   8   5   1       20.42       21.44      3.81 o 
   9   5   1       66.79       67.82      5.00 o 
  10   5   1       95.37       99.60      6.36 o 
  11   5   1        6.19        3.60      3.70 o 
  12   5   1       63.41       70.00      6.71 o 
  13   5   1        0.69       -5.41      4.24 o 
   0   6   1      185.07      195.71     10.17 o 
   1   6   1       88.34       90.80      4.59 o 
   2   6   1       40.41       47.18      3.93 o 
   3   6   1        0.43       -1.24      2.58 o 
   4   6   1       33.47       26.15      4.24 o 
   5   6   1        4.33       -0.30      2.82 o 
   6   6   1        3.90        1.35      3.47 o 
   7   6   1       39.92       33.55      4.93 o 
   8   6   1       46.08       34.43      5.32 o 
   9   6   1        1.30       -1.16      4.03 o 
  10   6   1        1.18       -0.15      4.34 o 
  11   6   1        9.78        8.19      6.09 o 
   1   7   1        5.27        2.40      2.64 o 
   2   7   1        5.31        3.23      3.16 o 
   3   7   1        5.11        4.24      3.39 o 
   4   7   1       40.86       30.83      5.41 o 
   5   7   1        8.58        2.60      3.57 o 
   6   7   1        9.30        6.64      4.57 o 
   7   7   1       28.47       17.58      6.48 o 
   8   7   1       98.53       95.12      9.09 o 
   9   7   1      118.27      109.83     10.82 o 
  10   7   1        2.07       -1.70      5.82 o 
   0   8   1       85.08       92.03      9.75 o 
   1   8   1       35.38       36.70      5.47 o 
   2   8   1        5.30       -1.89      4.42 o 
   3   8   1        1.47       -5.20      4.72 o 
   4   8   1       31.34       30.24      6.94 o 
   5   8   1        4.91        4.54      5.78 o 
   6   8   1       60.69       50.02      7.65 o 
   7   8   1       15.40       19.35      7.25 o 
   8   8   1       11.79       17.08      7.33 o 
   1   9   1       18.98       22.98     13.13 o 
   2   9   1       57.40       59.85      7.91 o 
   3   9   1       18.25       16.34      6.14 o 
   4   9   1       51.01       46.46      8.76 o 
   5   9   1        4.02        3.62      6.17 o 
   0   0   2      348.90      277.05      6.22 o 
   1   0   2     6141.88     6177.31     68.34 o 
   2   0   2      367.96      360.56      7.57 o 
   3   0   2    22147.99    21626.95    137.89 o 
   4   0   2      190.04      165.03      3.87 o 
   5   0   2      153.73      143.72      5.40 o 
   6   0   2     1956.38     1907.61     19.30 o 
   7   0   2       38.79       49.93      2.99 o 
   8   0   2      295.32      290.32      6.49 o 
   9   0   2      608.77      595.37     11.08 o 
  10   0   2      470.09      466.38     18.45 o 
  11   0   2      921.34      906.88     27.75 o 
  12   0   2       12.33       17.15      7.48 o 
  13   0   2       73.81       68.06     11.34 o 
  14   0   2      229.69      301.30     22.44 o 
  15   0   2        0.41        3.19      8.64 o 
   1   1   2     2708.95     2771.03     21.62 o 
   2   1   2    27280.93    27584.87    176.40 o 
   3   1   2     1010.43      911.78      8.17 o 
   4   1   2      262.19      248.38      4.67 o 
   5   1   2      239.38      247.12      3.30 o 
   6   1   2      760.89      774.29      6.84 o 
   7   1   2      150.11      154.26      3.73 o 
   8   1   2      481.74      501.50      7.67 o 
   9   1   2      297.06      295.69      7.34 o 
  10   1   2      414.03      400.76      8.36 o 
  11   1   2      541.88      570.16     17.49 o 
  12   1   2      161.95      175.26     11.81 o 
  13   1   2       82.98       82.71      8.48 o 
  14   1   2       52.35       47.55      9.64 o 
  15   1   2       12.04       13.19      6.71 o 
   0   2   2    14917.00    15109.70    137.67 o 
   1   2   2    37911.50    38742.73    240.00 o 
   2   2   2    12161.86    12158.50     68.40 o 
   3   2   2        0.38        1.24      0.69 o 
   4   2   2       57.57       59.37      2.23 o 
   5   2   2      181.17      137.21      4.29 o 
   6   2   2        0.19        2.52      1.11 o 
   7   2   2      304.31      308.16      6.87 o 
   8   2   2     1259.75     1248.93     15.38 o 
   9   2   2      103.20       94.13      4.40 o 
  10   2   2      230.37      232.55      7.19 o 
  11   2   2      213.45      219.83      7.29 o 
  12   2   2      632.47      628.29     18.96 o 
  13   2   2       54.94       41.13      8.45 o 
  14   2   2        7.38        3.99      5.90 o 
   1   3   2     3896.27     3988.19     28.54 o 
   2   3   2       22.43       24.04      1.89 o 
   3   3   2      427.96      465.96      6.62 o 
   4   3   2       14.29       13.47      1.65 o 
   5   3   2     1899.68     1861.13     15.62 o 
   6   3   2      917.29      943.66     12.68 o 
   7   3   2      183.82      166.53      5.77 o 
   8   3   2      872.34      846.28     13.05 o 
   9   3   2      512.75      533.83     10.17 o 
  10   3   2        1.20        3.35      2.82 o 
  11   3   2       25.35       22.32      3.81 o 
  12   3   2        5.96        6.62      4.27 o 
  13   3   2        0.07       -1.30      4.30 o 
  14   3   2       21.25        5.56      6.32 o 
   0   4   2     2423.42     2559.76     83.42 o 
   1   4   2       74.16       69.86      3.37 o 
   2   4   2      146.20      137.41      4.24 o 
   3   4   2     3681.46     3769.47     25.29 o 
   4   4   2      166.63      157.77      7.23 o 
   5   4   2      135.29      122.74      5.48 o 
   6   4   2       13.61       13.46      3.17 o 
   7   4   2       33.06       30.54      4.59 o 
   8   4   2        3.49        2.18      2.55 o 
   9   4   2      148.44      140.03      6.29 o 
  10   4   2      250.78      267.66      8.00 o 
  11   4   2      139.79      159.99      7.34 o 
  12   4   2       27.44       28.41      4.58 o 
  13   4   2        4.54       -2.77      3.86 o 
   1   5   2      181.97      185.99      5.29 o 
   2   5   2      316.57      332.27      6.83 o 
   3   5   2       45.93       48.03      3.45 o 
   4   5   2       23.01       22.00      3.46 o 
   5   5   2      100.10       97.23      6.01 o 
   6   5   2      300.87      322.21      9.31 o 
   7   5   2       34.07       34.03      5.35 o 
   8   5   2       81.00       87.73      5.93 o 
   9   5   2        1.23        3.29      3.34 o 
  10   5   2       16.54       13.45      3.80 o 
  11   5   2       80.93       79.75      6.65 o 
  12   5   2        8.55        6.58      4.38 o 
  13   5   2       42.39       49.21      7.49 o 
   0   6   2      370.43      389.45     13.68 o 
   1   6   2      180.87      199.52      6.15 o 
   2   6   2       15.09       12.71      2.50 o 
   3   6   2      194.95      178.08      7.89 o 
   4   6   2        8.47        8.61      3.73 o 
   5   6   2        8.33       -0.14      3.56 o 
   6   6   2        0.01        5.54      3.71 o 
   7   6   2       71.11       58.80      8.58 o 
   8   6   2       21.78       14.61      7.11 o 
   9   6   2        0.77       -4.35      3.63 o 
  10   6   2       54.17       55.10      7.74 o 
  11   6   2        0.03        5.36      5.16 o 
   1   7   2        8.99        6.29      2.73 o 
   2   7   2        3.07       -0.74      3.54 o 
   3   7   2        0.37       -0.58      3.70 o 
   4   7   2       22.45       14.33      5.33 o 
   5   7   2       30.92       24.70      5.64 o 
   6   7   2       56.67       54.55      6.84 o 
   7   7   2        8.01       -0.74      4.59 o 
   8   7   2       25.54       14.49      6.01 o 
   9   7   2        0.53        2.02      5.84 o 
  10   7   2       12.13        2.61      5.84 o 
   0   8   2       42.49       39.21      7.41 o 
   1   8   2        3.86        2.80      4.57 o 
   2   8   2        7.36        3.06      4.39 o 
   3   8   2       82.09       73.05      8.40 o 
   4   8   2        8.15        0.47      5.34 o 
   5   8   2       28.99       32.79      7.35 o 
   6   8   2        5.76        5.54      6.16 o 
   7   8   2        0.23        5.49      5.32 o 
   8   8   2       10.51        4.04      6.98 o 
   1   9   2        3.76       11.67     11.67 o 
   2   9   2        0.97       -1.85      5.82 o 
   3   9   2       18.46       25.15      7.03 o 
   4   9   2        5.92        9.93     10.40 o 
   5   9   2       18.24       21.85      6.40 o 
   1   1   3     5219.21     5049.77     34.76 o 
   2   1   3    37766.95    38841.31    199.15 o 
   3   1   3     7774.29     7845.21     42.59 o 
   4   1   3     3534.67     3475.47     21.27 o 
   5   1   3      621.79      685.13      6.09 o 
   6   1   3      827.38      854.53      8.52 o 
   7   1   3        1.74        4.05      1.21 o 
   8   1   3       11.35       16.69      1.86 o 
   9   1   3     2063.66     1991.08     19.23 o 
  10   1   3      112.86      115.75      5.59 o 
  11   1   3       48.91       55.46      6.70 o 
  12   1   3        0.07       -1.27      4.74 o 
  13   1   3      185.97      176.78     11.21 o 
  14   1   3        0.17        3.50      5.45 o 
  15   1   3        2.63       -1.14      5.94 o 
   0   2   3    12610.13    12567.62    115.59 o 
   1   2   3     7215.22     6927.97     47.33 o 
   2   2   3     3820.14     3866.35     24.58 o 
   3   2   3        3.58        2.73      0.94 o 
   4   2   3      285.53      312.69      4.98 o 
   5   2   3       13.77       10.42      1.42 o 
   6   2   3      638.36      631.81      8.41 o 
   7   2   3      166.85      200.83      6.71 o 
   8   2   3      173.91      179.45      8.17 o 
   9   2   3      127.62      112.15      4.98 o 
  10   2   3      333.19      369.02     10.85 o 
  11   2   3       15.74       10.00      3.11 o 
  12   2   3       19.59       12.81      4.49 o 
  13   2   3       26.50       29.40      6.43 o 
  14   2   3        8.85       13.83      6.08 o 
   1   3   3      135.14      145.30      3.57 o 
   2   3   3      388.60      394.79      5.65 o 
   3   3   3     1195.04     1281.93     12.79 o 
   4   3   3      368.59      417.47      7.10 o 
   5   3   3       20.77       21.72      2.05 o 
   6   3   3      498.19      435.19     10.62 o 
   7   3   3       35.97       37.81      3.34 o 
   8   3   3       29.19       21.28      3.23 o 
   9   3   3       19.86       18.65      3.96 o 
  10   3   3       26.32       24.90      3.98 o 
  11   3   3        0.32       -1.10      2.96 o 
  12   3   3       10.66        9.46      3.84 o 
  13   3   3        3.76        9.21      4.83 o 
  14   3   3       85.42       83.50      9.74 o 
   0   4   3      120.09      156.90      7.30 o 
   1   4   3      157.03      175.38      4.22 o 
   2   4   3     1052.48     1054.94     11.44 o 
   3   4   3       89.15       68.99      3.02 o 
   4   4   3      439.96      482.77      7.37 o 
   5   4   3        9.46        9.73      2.38 o 
   6   4   3      170.15      149.90      6.11 o 
   7   4   3      134.31      121.45      5.64 o 
   8   4   3        0.50       -2.68      2.49 o 
   9   4   3      660.20      661.01     13.37 o 
  10   4   3       22.45       24.41      4.05 o 
  11   4   3       45.34       47.11      6.93 o 
  12   4   3       80.94       56.94      5.50 o 
  13   4   3        7.85       10.13      4.98 o 
   1   5   3       15.80       19.17      2.26 o 
   2   5   3       71.64       76.09      3.72 o 
   3   5   3       30.73       34.60      2.95 o 
   4   5   3        9.79       12.91      3.56 o 
   5   5   3       22.10       15.13      3.34 o 
   6   5   3        0.39       -0.43      2.81 o 
   7   5   3      242.62      243.65      8.43 o 
   8   5   3      590.05      611.11     16.92 o 
   9   5   3       55.51       51.65      5.05 o 
  10   5   3        9.31       15.52      4.64 o 
  11   5   3        8.94        7.07      4.11 o 
  12   5   3       45.00       40.17      5.79 o 
   0   6   3      168.38      173.60      9.69 o 
   1   6   3      300.60      311.48      6.95 o 
   2   6   3        6.11        4.33      2.64 o 
   3   6   3       50.56       46.74      4.62 o 
   4   6   3       16.18       15.12      3.84 o 
   5   6   3        0.79       -0.99      3.41 o 
   6   6   3        7.85        2.30      4.37 o 
   7   6   3      330.46      338.00     13.81 o 
   8   6   3        5.67       -0.47      4.59 o 
   9   6   3        3.32       -0.57      4.05 o 
  10   6   3        1.77        0.37      4.22 o 
  11   6   3       51.46       40.93      6.98 o 
   1   7   3      103.12      102.38      6.31 o 
   2   7   3       50.83       43.00      6.34 o 
   3   7   3      123.19      107.88      8.73 o 
   4   7   3        0.11       -2.26      4.27 o 
   5   7   3        8.73        6.15      4.89 o 
   6   7   3        3.11        6.43      5.30 o 
   7   7   3        5.57        5.02      4.98 o 
   8   7   3        0.42        2.46      5.18 o 
   9   7   3        9.47       11.46      5.65 o 
  10   7   3       18.32       19.60      6.97 o 
   0   8   3       65.29       62.88     10.94 o 
   1   8   3       10.48       15.63      5.44 o 
   2   8   3        0.39        1.83      4.62 o 
   3   8   3        3.30        2.27      5.05 o 
   4   8   3       15.79        9.86      5.48 o 
   5   8   3       99.48      105.82     10.53 o 
   6   8   3        4.30        4.01      6.00 o 
   7   8   3       12.04       11.55      6.45 o 
   8   8   3       54.94       57.54      8.60 o 
   1   9   3       10.49       16.63      9.02 o 
   2   9   3        8.49       15.10      6.77 o 
   3   9   3      122.28      120.77     19.17 o 
   4   9   3        4.74        5.28      6.43 o 
   5   9   3        2.37        2.92      6.22 o 
   0   0   4     2516.00     2373.06     40.22 o 
   1   0   4      196.87      191.14      4.77 o 
   2   0   4      382.13      348.64      5.34 o 
   3   0   4      941.10     1019.59     10.58 o 
   4   0   4     9950.50     9804.43     66.04 o 
   5   0   4     1161.69     1182.37     13.07 o 
   6   0   4     3704.53     3670.09     31.84 o 
   7   0   4     3869.75     4086.77     35.74 o 
   8   0   4      126.58      151.55      8.16 o 
   9   0   4      464.31      494.60     11.45 o 
  10   0   4      353.67      335.48     15.85 o 
  11   0   4      290.72      313.84     17.16 o 
  12   0   4      671.93      699.13     25.67 o 
  13   0   4      256.61      261.98     26.27 o 
  14   0   4       16.89       21.84      9.67 o 
  15   0   4        8.43        8.92     11.31 o 
   1   1   4     3414.50     3359.88     23.95 o 
   2   1   4     8680.62     8380.08     52.05 o 
   3   1   4    14009.99    13836.43     69.65 o 
   4   1   4      287.68      307.14      4.23 o 
   5   1   4      199.47      211.08      3.40 o 
   6   1   4     1037.47     1044.52      8.66 o 
   7   1   4      402.82      432.42      5.31 o 
   8   1   4      415.62      430.42      6.59 o 
   9   1   4      153.67      164.24      5.75 o 
  10   1   4       17.14       15.51      3.12 o 
  11   1   4      102.04      123.36      9.65 o 
  12   1   4      398.92      405.32     14.17 o 
  13   1   4       77.74       75.34     10.06 o 
  14   1   4       68.43       66.77      8.68 o 
  15   1   4       36.24       50.30      8.47 o 
   0   2   4     2243.94     2065.31     24.54 o 
   1   2   4      140.93      125.28      2.87 o 
   2   2   4    11580.64    11286.27     68.55 o 
   3   2   4      142.32      142.17      2.80 o 
   4   2   4     1800.87     1860.62     15.07 o 
   5   2   4      342.55      354.44      5.70 o 
   6   2   4       10.98       14.21      1.70 o 
   7   2   4       85.60       76.87      4.03 o 
   8   2   4        3.57        2.13      2.06 o 
   9   2   4       91.16       87.35      4.86 o 
  10   2   4        9.55        8.92      2.86 o 
  11   2   4       98.15       98.14      6.02 o 
  12   2   4        1.71       -0.47      3.92 o 
  13   2   4       76.24       87.37     10.69 o 
  14   2   4       22.58       24.22      7.03 o 
   1   3   4      160.22      130.19      5.08 o 
   2   3   4      699.65      747.38      8.20 o 
   3   3   4     3652.30     3779.38     25.90 o 
   4   3   4     1036.11     1079.01     10.83 o 
   5   3   4      564.42      577.31      8.13 o 
   6   3   4      157.15      179.89      5.65 o 
   7   3   4        8.16        5.13      2.19 o 
   8   3   4     1108.84     1122.21     15.30 o 
   9   3   4       18.76       22.59      4.09 o 
  10   3   4        4.62        4.03      2.89 o 
  11   3   4        2.01        0.24      2.77 o 
  12   3   4        8.21        4.59      3.58 o 
  13   3   4      180.63      215.71     11.07 o 
  14   3   4        1.78        1.05      5.93 o 
   0   4   4       14.58       10.09      4.27 o 
   1   4   4      451.79      453.86      7.12 o 
   2   4   4     2808.79     2739.58     23.77 o 
   3   4   4     1071.43     1027.94     11.57 o 
   4   4   4     1823.43     2012.09     17.46 o 
   5   4   4       91.03      105.39      5.12 o 
   6   4   4      228.76      226.84     12.34 o 
   7   4   4      519.51      527.78     15.64 o 
   8   4   4       68.15       70.38      4.88 o 
   9   4   4      221.05      228.12      7.98 o 
  10   4   4      136.90      163.06      7.01 o 
  11   4   4        0.92       -4.35      2.90 o 
  12   4   4      257.44      267.42     10.12 o 
  13   4   4       15.81       10.66      5.05 o 
   1   5   4        0.64       -0.11      1.54 o 
   2   5   4      182.41      157.37      6.68 o 
   3   5   4        0.02        1.30      1.80 o 
   4   5   4      370.63      361.24      9.78 o 
   5   5   4        8.45        9.95      2.99 o 
   6   5   4      277.11      301.67      9.69 o 
   7   5   4       95.79       86.68      5.82 o 
   8   5   4      182.83      191.24      9.41 o 
   9   5   4        2.51       -0.04      3.65 o 
  10   5   4       90.67       99.59      7.51 o 
  11   5   4        0.95       -2.97      3.76 o 
  12   5   4        1.81        2.09      4.53 o 
   0   6   4        2.95        5.52      3.86 o 
   1   6   4       92.56       98.98      6.12 o 
   2   6   4      107.33      100.60      5.05 o 
   3   6   4      220.10      250.33     11.17 o 
   4   6   4      111.37      105.68      8.00 o 
   5   6   4       45.19       40.80      6.15 o 
   6   6   4       81.90       85.66      8.17 o 
   7   6   4       47.59       35.87      6.62 o 
   8   6   4      168.32      176.98     11.59 o 
   9   6   4       65.57       65.39      7.53 o 
  10   6   4       17.84       10.62      5.18 o 
  11   6   4       21.25       27.04      6.75 o 
   1   7   4      172.85      172.88      9.85 o 
   2   7   4      277.65      294.03     15.27 o 
   3   7   4        0.76        2.51      4.31 o 
   4   7   4       14.71       14.62      5.40 o 
   5   7   4        1.69       -3.86      4.29 o 
   6   7   4        9.81       -5.85      4.79 o 
   7   7   4        9.30        3.33      5.33 o 
   8   7   4        4.01       -0.93      5.08 o 
   9   7   4       16.75       17.91      6.04 o 
  10   7   4       19.26       18.63      6.38 o 
   0   8   4       40.31       53.98     10.58 o 
   1   8   4        8.24       11.48      5.61 o 
   2   8   4       12.26        5.61      5.17 o 
   3   8   4       12.26        7.77      5.43 o 
   4   8   4       88.64      106.03      9.73 o 
   5   8   4        5.04       10.96      5.80 o 
   6   8   4        5.24       -0.77      5.41 o 
   7   8   4        0.57       -2.38      6.00 o 
   8   8   4        1.18       -3.76      6.28 o 
   1   9   4        0.01       10.56      8.24 o 
   2   9   4        2.26        3.65      6.01 o 
   3   9   4        1.92        9.59      6.86 o 
   4   9   4        0.78        6.16      6.58 o 
   5   9   4        0.77        1.52      6.15 o 
   1   1   5     5376.45     5059.84     37.76 o 
   2   1   5      442.83      478.36      5.15 o 
   3   1   5       17.08       24.79      1.27 o 
   4   1   5      937.51      992.33      8.08 o 
   5   1   5     3377.58     3429.40     20.80 o 
   6   1   5      119.09      136.33      3.01 o 
   7   1   5       36.10       35.67      1.94 o 
   8   1   5       11.77        8.88      1.67 o 
   9   1   5      507.72      481.99      9.17 o 
  10   1   5      353.80      370.23     12.82 o 
  11   1   5        7.94       12.94      4.63 o 
  12   1   5      100.58      100.58     12.82 o 
  13   1   5       13.03        8.98      5.79 o 
  14   1   5        0.01       -3.70      5.15 o 
  15   1   5       19.50       18.01      7.16 o 
   0   2   5    35297.96    36379.64    354.82 o 
   1   2   5      178.96      147.44      3.36 o 
   2   2   5     1015.74     1021.96      9.25 o 
   3   2   5     1604.82     1587.18     11.66 o 
   4   2   5     1225.74     1168.09     13.10 o 
   5   2   5      197.71      165.71      4.62 o 
   6   2   5      722.10      770.38      9.30 o 
   7   2   5       13.98       10.00      1.70 o 
   8   2   5      256.97      264.55      6.90 o 
   9   2   5        3.01       -0.17      2.28 o 
  10   2   5      148.83      125.18      6.03 o 
  11   2   5      297.05      284.66      8.89 o 
  12   2   5        0.21       -0.46      3.87 o 
  13   2   5       49.68       59.06      7.87 o 
  14   2   5       76.36       86.10     14.85 o 
   1   3   5     5699.80     5794.84     36.69 o 
   2   3   5     2783.57     2959.81     21.18 o 
   3   3   5      383.04      381.01      6.81 o 
   4   3   5      749.37      710.56      8.00 o 
   5   3   5      900.39      922.90     11.28 o 
   6   3   5      351.80      378.52      7.76 o 
   7   3   5      215.85      217.02      6.47 o 
   8   3   5      999.15      939.01     13.90 o 
   9   3   5       46.33       36.72      4.12 o 
  10   3   5        7.78        5.70      3.10 o 
  11   3   5       43.92       40.93      4.36 o 
  12   3   5        0.01       -0.58      3.43 o 
  13   3   5        0.00        4.63      4.52 o 
  14   3   5        3.01        0.00      5.84 o 
   0   4   5     2047.88     1979.08     28.62 o 
   1   4   5      567.57      552.64      7.95 o 
   2   4   5      154.03      173.01      4.50 o 
   3   4   5     3610.54     3582.25     31.97 o 
   4   4   5      306.58      344.23      7.08 o 
   5   4   5       86.02       67.30      4.35 o 
   6   4   5      879.38      839.89     20.08 o 
   7   4   5       96.41       84.91      8.16 o 
   8   4   5       42.02       37.25      4.07 o 
   9   4   5        0.48       -2.55      2.76 o 
  10   4   5       22.58       16.82      3.99 o 
  11   4   5        1.89        2.74      3.41 o 
  12   4   5      111.43      113.09      7.45 o 
  13   4   5        0.04       -3.03      4.42 o 
   1   5   5      503.70      469.43      9.33 o 
   2   5   5       33.51       22.84      2.44 o 
   3   5   5      206.87      200.96      5.87 o 
   4   5   5       28.74       32.71      4.11 o 
   5   5   5       12.37       13.52      3.27 o 
   6   5   5        1.05        1.59      3.59 o 
   7   5   5      561.87      568.72     14.26 o 
   8   5   5        7.67        1.51      3.51 o 
   9   5   5        0.77        0.06      3.94 o 
  10   5   5        8.24        2.54      4.35 o 
  11   5   5       14.16       28.58      5.36 o 
  12   5   5       34.36       36.35      5.86 o 
   0   6   5        6.13        5.42      3.99 o 
   1   6   5        4.72        3.70      2.43 o 
   2   6   5      230.86      225.57      9.07 o 
   3   6   5       51.13       47.69      4.99 o 
   4   6   5       23.30       19.39      4.79 o 
   5   6   5       52.86       52.92      6.72 o 
   6   6   5      527.53      542.04     19.70 o 
   7   6   5        8.31       12.25      5.24 o 
   8   6   5      131.31      142.84     10.47 o 
   9   6   5      100.74       96.18      9.34 o 
  10   6   5        5.17        2.88      4.83 o 
  11   6   5        7.45        9.95      4.75 o 
   1   7   5       70.43       66.20      5.64 o 
   2   7   5       88.77       97.80      8.32 o 
   3   7   5        0.14       -0.05      4.04 o 
   4   7   5      233.13      215.77     14.54 o 
   5   7   5       18.67       15.61      5.64 o 
   6   7   5       37.34       39.64      7.04 o 
   7   7   5       17.28       16.50      6.12 o 
   8   7   5        0.14       -2.11      6.69 o 
   9   7   5        2.22        0.43      5.43 o 
  10   7   5        1.53       -2.65      5.36 o 
   0   8   5       73.44       72.34     11.46 o 
   1   8   5      102.27      109.43     12.26 o 
   2   8   5       17.64       20.26      5.89 o 
   3   8   5      102.46      113.56     18.56 o 
   4   8   5       88.55       84.74      9.32 o 
   5   8   5       32.83       30.20      7.07 o 
   6   8   5       45.90       49.21      8.14 o 
   7   8   5        0.52        3.42      5.29 o 
   8   8   5       48.10       45.11      8.82 o 
   1   9   5        0.25       -1.61      6.48 o 
   2   9   5       73.51       84.37     11.17 o 
   3   9   5        9.91        8.56      7.72 o 
   4   9   5       21.33       20.18     10.64 o 
   5   9   5       12.92        8.21      6.90 o 
   0   0   6       15.88       34.66      3.65 o 
   1   0   6     3357.51     3192.35     60.54 o 
   2   0   6      118.28      144.77      3.40 o 
   3   0   6     7190.64     6803.97     50.39 o 
   4   0   6    10606.10    10726.92     77.58 o 
   5   0   6     1047.32     1200.69     12.96 o 
   6   0   6     1535.02     1780.21     17.60 o 
   7   0   6     1498.87     1497.15     17.54 o 
   8   0   6       10.92       18.83      3.85 o 
   9   0   6       88.76       99.04      5.83 o 
  10   0   6      977.88      965.59     27.23 o 
  11   0   6      928.17      933.96     59.14 o 
  12   0   6       63.42       58.51     10.31 o 
  13   0   6      218.37      260.42     18.45 o 
  14   0   6       12.47       10.43      8.24 o 
  15   0   6        5.20       -4.89     16.96 o 
   1   1   6     3324.90     3109.06     21.22 o 
   2   1   6     1068.09      982.68     12.66 o 
   3   1   6     1634.16     1583.80     11.56 o 
   4   1   6     1497.83     1369.02      9.90 o 
   5   1   6      917.59      970.17      8.22 o 
   6   1   6      393.46      457.66      5.95 o 
   7   1   6      147.70      165.83      3.68 o 
   8   1   6        0.10        0.38      1.36 o 
   9   1   6        6.94        1.65      2.61 o 
  10   1   6      396.39      413.98     10.23 o 
  11   1   6       15.63        8.11      3.81 o 
  12   1   6        0.01        3.41      4.36 o 
  13   1   6       22.44       28.60      6.50 o 
  14   1   6      133.30      127.39     12.16 o 
   0   2   6     2056.09     2013.90     21.89 o 
   1   2   6     3575.48     3461.00     50.21 o 
   2   2   6     6765.87     6623.60     36.46 o 
   3   2   6      534.33      539.94      6.12 o 
   4   2   6      110.62      114.69      2.75 o 
   5   2   6     6630.54     7029.51     47.10 o 
   6   2   6      515.76      470.83      7.40 o 
   7   2   6      151.96      151.09      4.44 o 
   8   2   6      680.40      710.70     11.67 o 
   9   2   6        0.03        1.58      2.50 o 
  10   2   6      251.31      270.79      8.05 o 
  11   2   6       92.89      110.43      6.95 o 
  12   2   6       19.93       19.18      4.62 o 
  13   2   6       25.57       24.06      6.31 o 
  14   2   6       59.66       54.29      8.43 o 
   1   3   6      395.18      341.95      5.38 o 
   2   3   6      580.27      471.04      5.89 o 
   3   3   6      328.73      317.27      7.30 o 
   4   3   6     3235.68     3313.64     23.62 o 
   5   3   6        3.30        2.56      1.60 o 
   6   3   6      483.50      557.25      8.39 o 
   7   3   6       61.40       52.33      5.10 o 
   8   3   6        0.04        2.77      2.38 o 
   9   3   6      648.79      629.33     12.35 o 
  10   3   6       11.83       14.83      3.53 o 
  11   3   6       14.09        7.02      3.70 o 
  12   3   6       51.85       63.44      5.70 o 
  13   3   6        1.33        3.86      4.93 o 
  14   3   6       16.49       17.33      7.35 o 
   0   4   6      522.74      578.02     13.69 o 
   1   4   6      719.04      690.14      8.99 o 
   2   4   6      154.14      150.56      4.42 o 
   3   4   6      332.76      297.65      5.57 o 
   4   4   6       79.97       91.34      4.07 o 
   5   4   6        0.60        1.96      1.86 o 
   6   4   6        5.34        2.49      2.39 o 
   7   4   6       47.88       43.17      4.15 o 
   8   4   6        0.14       -1.39      2.86 o 
   9   4   6      104.20       94.74      6.65 o 
  10   4   6       19.40       15.51      4.24 o 
  11   4   6       31.34       18.42      4.88 o 
  12   4   6       67.90       75.69      6.12 o 
  13   4   6        2.78        4.34      4.73 o 
   1   5   6      152.97      163.70      5.24 o 
   2   5   6      135.49      134.05      4.55 o 
   3   5   6      292.16      288.85      6.80 o 
   4   5   6      635.87      674.77     13.75 o 
   5   5   6       11.06       18.18      4.37 o 
   6   5   6       40.28       24.45      4.42 o 
   7   5   6      400.90      405.06     13.58 o 
   8   5   6        0.48       -3.02      3.55 o 
   9   5   6       24.19       11.00      4.54 o 
  10   5   6      245.46      253.37     11.49 o 
  11   5   6       38.36       24.86      5.33 o 
  12   5   6       57.02       39.17      6.28 o 
   0   6   6     1017.04      933.64     21.49 o 
   1   6   6      358.94      348.27      8.48 o 
   2   6   6        2.92       -0.16      2.33 o 
   3   6   6       22.59       22.06      4.03 o 
   4   6   6      249.80      253.79     12.00 o 
   5   6   6       13.67       25.08      5.49 o 
   6   6   6        0.03        1.38      4.45 o 
   7   6   6      112.14      124.53      9.90 o 
   8   6   6       10.79       12.18      5.69 o 
   9   6   6        3.72        1.13      6.95 o 
  10   6   6        1.98       -2.26      4.68 o 
  11   6   6       39.16       55.15      6.87 o 
   1   7   6       20.19       20.40      4.47 o 
   2   7   6      218.38      213.40     10.94 o 
   3   7   6      174.94      208.09     11.27 o 
   4   7   6        0.98        0.72      4.26 o 
   5   7   6       97.82       87.87      8.57 o 
   6   7   6      229.21      238.99     12.89 o 
   7   7   6       17.09       22.01      6.60 o 
   8   7   6       13.04       13.57      6.63 o 
   9   7   6        4.74       -1.00      5.81 o 
  10   7   6        0.86       -2.11      8.51 o 
   0   8   6       31.08       42.60     10.05 o 
   1   8   6       18.01       16.45      6.14 o 
   2   8   6        1.78        2.88      4.78 o 
   3   8   6        1.55       10.01      5.38 o 
   4   8   6       38.34       29.20      6.67 o 
   5   8   6      109.43      109.87     10.52 o 
   6   8   6       17.32       21.01      6.83 o 
   7   8   6        0.13       -6.38      6.42 o 
   8   8   6        2.01        0.98      5.88 o 
   1   9   6       39.39       35.75      9.11 o 
   2   9   6        7.19        8.62      7.02 o 
   3   9   6        8.17        3.63      5.91 o 
   4   9   6      121.04      104.71     14.62 o 
   1   1   7     2767.67     2695.39     19.16 o 
   2   1   7     2587.62     2440.93     19.11 o 
   3   1   7      547.93      523.88      5.85 o 
   4   1   7     2734.50     2683.29     16.43 o 
   5   1   7      673.25      700.81      6.83 o 
   6   1   7     2176.18     2298.23     16.14 o 
   7   1   7       82.40       95.83      2.92 o 
   8   1   7       45.45       42.95      2.56 o 
   9   1   7      112.32      114.95      5.09 o 
  10   1   7       38.43       31.32      4.61 o 
  11   1   7      183.00      181.44      8.60 o 
  12   1   7        2.44       -0.94      4.23 o 
  13   1   7        2.64        0.99      4.73 o 
  14   1   7       17.49       11.88      6.28 o 
   0   2   7      171.96      155.87      4.83 o 
   1   2   7      489.67      525.48      6.86 o 
   2   2   7      554.69      531.09      5.96 o 
   3   2   7     1129.68     1211.99     10.13 o 
   4   2   7       30.21       33.23      1.86 o 
   5   2   7      404.72      369.85      5.24 o 
   6   2   7     1035.70     1079.49     11.67 o 
   7   2   7      165.76      171.85      4.83 o 
   8   2   7      217.94      210.13      6.35 o 
   9   2   7        2.83       -1.85      2.35 o 
  10   2   7       19.75       24.21      3.61 o 
  11   2   7       35.24       23.17      4.40 o 
  12   2   7        9.15        8.18      4.72 o 
  13   2   7        5.48       -0.30      4.74 o 
  14   2   7       61.77       75.83      9.69 o 
   1   3   7      973.64     1018.80     11.35 o 
   2   3   7       35.05       51.10      2.45 o 
   3   3   7       23.88       22.91      1.64 o 
   4   3   7      918.54      867.00     14.18 o 
   5   3   7       58.88       52.89      3.42 o 
   6   3   7       84.75       90.81      4.11 o 
   7   3   7        4.76        5.05      2.21 o 
   8   3   7      367.91      376.11      8.74 o 
   9   3   7       10.48       10.91      3.15 o 
  10   3   7       10.92        7.40      3.75 o 
  11   3   7       40.43       30.89      4.45 o 
  12   3   7        4.55        3.50      4.06 o 
  13   3   7       10.73       13.61      6.02 o 
  14   3   7       29.46       12.43     12.13 o 
   0   4   7     1274.28     1237.05     26.24 o 
   1   4   7      240.24      237.85      5.46 o 
   2   4   7      558.54      558.66      7.89 o 
   3   4   7      726.32      736.26      9.07 o 
   4   4   7       13.56        8.78      2.11 o 
   5   4   7     1523.07     1498.23     28.39 o 
   6   4   7        5.05        8.61      2.66 o 
   7   4   7        7.25        4.31      3.46 o 
   8   4   7       43.52       65.80      6.16 o 
   9   4   7       22.37       17.01      4.29 o 
  10   4   7       37.98       37.85      6.58 o 
  11   4   7       26.98       32.50      8.29 o 
  12   4   7       13.27        5.03      3.98 o 
  13   4   7       10.74       12.30      5.05 o 
   1   5   7      720.83      710.92     10.13 o 
   2   5   7       75.10       78.02      4.21 o 
   3   5   7       15.18       15.83      3.30 o 
   4   5   7      117.25      122.27      6.69 o 
   5   5   7     2234.17     2155.92     42.83 o 
   6   5   7      261.71      262.23     13.18 o 
   7   5   7      243.54      252.21     10.31 o 
   8   5   7       41.56       28.35      5.26 o 
   9   5   7       27.07       24.26      5.09 o 
  10   5   7        2.73        3.78      4.50 o 
  11   5   7        1.49        3.41      4.77 o 
  12   5   7       24.02       33.23      6.71 o 
   0   6   7      125.94      125.86     11.01 o 
   1   6   7      379.73      385.56     10.53 o 
   2   6   7       61.79       62.08      5.54 o 
   3   6   7       14.77       13.29      3.75 o 
   4   6   7      191.52      194.31     14.48 o 
   5   6   7      609.14      616.39     17.36 o 
   6   6   7       14.81       23.33      6.03 o 
   7   6   7      309.99      335.27     16.56 o 
   8   6   7       29.21       19.88      6.20 o 
   9   6   7        1.38        3.15      5.36 o 
  10   6   7       12.98       13.43      5.57 o 
  11   6   7       19.06       36.19      6.07 o 
   1   7   7       35.58       34.46      5.31 o 
   2   7   7        4.29       -2.67      3.47 o 
   3   7   7       49.45       38.61      6.64 o 
   4   7   7        1.46        5.76      4.85 o 
   5   7   7       49.21       45.69      7.08 o 
   6   7   7       19.18       32.02      6.87 o 
   7   7   7       32.32       25.46      6.99 o 
   8   7   7        2.47       -0.86      5.97 o 
   9   7   7        2.12        8.42      6.18 o 
  10   7   7        4.49        2.23      5.53 o 
   0   8   7        6.69        4.44      7.86 o 
   1   8   7        3.72       -1.27      4.83 o 
   2   8   7       39.13       36.95      6.98 o 
   3   8   7      362.56      364.89     15.37 o 
   4   8   7       61.17       54.48      8.04 o 
   5   8   7      176.84      187.95     12.55 o 
   6   8   7       42.14       31.33      7.47 o 
   7   8   7       46.51       36.03     10.48 o 
   8   8   7        0.10       11.81      9.99 o 
   1   9   7        1.65       -0.25      6.93 o 
   2   9   7       32.99       30.42      8.75 o 
   3   9   7       27.25       27.84      7.41 o 
   4   9   7       22.35       17.62      7.35 o 
   0   0   8     6346.24     6140.48    100.30 o 
   1   0   8       85.32       71.52      4.53 o 
   2   0   8      484.56      432.06      7.24 o 
   3   0   8     3273.07     3069.99     26.00 o 
   4   0   8     7935.82     8328.30     62.27 o 
   5   0   8     1824.87     1944.84     19.73 o 
   6   0   8     2720.76     2798.68     24.95 o 
   7   0   8      562.58      627.06      9.94 o 
   8   0   8       50.73       42.22      3.99 o 
   9   0   8       20.09       26.00      4.82 o 
  10   0   8      144.54      146.98     11.86 o 
  11   0   8      127.49      109.40     11.60 o 
  12   0   8      229.92      246.28     22.62 o 
  13   0   8        3.53       16.80     10.40 o 
  14   0   8      100.23      110.91     18.79 o 
   1   1   8     1512.11     1432.34     12.13 o 
   2   1   8     1235.37     1160.56     10.45 o 
   3   1   8      486.63      455.32      5.54 o 
   4   1   8      199.64      243.23      3.72 o 
   5   1   8      436.25      440.32      6.64 o 
   6   1   8      893.70      823.42      8.10 o 
   7   1   8       88.19      104.56      3.52 o 
   8   1   8      186.65      184.15      4.49 o 
   9   1   8      354.10      328.14      9.37 o 
  10   1   8        5.68        5.56      2.92 o 
  11   1   8       66.28       68.84      6.11 o 
  12   1   8       32.13       25.98      5.77 o 
  13   1   8        0.06        1.10      5.15 o 
  14   1   8       39.96       30.51      7.26 o 
   0   2   8      354.26      340.83      8.35 o 
   1   2   8      183.29      182.57      3.82 o 
   2   2   8     1011.51      954.96      8.81 o 
   3   2   8       17.09       25.12      1.99 o 
   4   2   8       98.00       93.03      2.87 o 
   5   2   8     2629.55     2696.85     19.18 o 
   6   2   8     1271.37     1316.54     13.39 o 
   7   2   8      198.29      197.24      5.10 o 
   8   2   8      489.57      514.40     11.40 o 
   9   2   8      263.15      263.43      9.47 o 
  10   2   8       87.31       93.85      5.53 o 
  11   2   8        3.45       -0.66      3.08 o 
  12   2   8        3.35        3.55      4.09 o 
  13   2   8       16.94       18.34      6.12 o 
  14   2   8       58.95       71.10      9.43 o 
   1   3   8       32.02       36.19      2.29 o 
   2   3   8     1588.86     1564.94     13.12 o 
   3   3   8      550.28      554.35      6.44 o 
   4   3   8     1704.52     1693.86     14.55 o 
   5   3   8     1051.98     1012.84     13.15 o 
   6   3   8       54.91       52.68      3.63 o 
   7   3   8       24.12       29.77      5.01 o 
   8   3   8       99.83       87.52      5.06 o 
   9   3   8     1171.16     1154.49     20.02 o 
  10   3   8      102.04       92.63      5.82 o 
  11   3   8       12.49        6.27      3.76 o 
  12   3   8      107.71      113.79     10.47 o 
  13   3   8       26.98       32.95      6.82 o 
  14   3   8        5.43       16.75      7.58 o 
   0   4   8        3.09        3.34      2.66 o 
   1   4   8       48.93       69.71      3.18 o 
   2   4   8     1946.57     1978.26     21.43 o 
   3   4   8      225.70      227.16      4.89 o 
   4   4   8     1056.59      997.05     14.46 o 
   5   4   8        0.06       -1.10      1.95 o 
   6   4   8       12.04       22.62      3.78 o 
   7   4   8      241.16      207.56      8.69 o 
   8   4   8       93.75       93.30      6.83 o 
   9   4   8      165.81      177.82      9.04 o 
  10   4   8      235.98      243.48     10.66 o 
  11   4   8      193.77      198.66     11.67 o 
  12   4   8       15.72       13.80      4.83 o 
  13   4   8        4.20        5.11      5.55 o 
   1   5   8      323.29      351.23      7.84 o 
   2   5   8      184.25      190.77      5.97 o 
   3   5   8      731.60      735.89     23.14 o 
   4   5   8       78.20       80.52      8.16 o 
   5   5   8       81.76       87.26      7.62 o 
   6   5   8      103.84      111.93      7.46 o 
   7   5   8       27.19       21.68      4.68 o 
   8   5   8       41.97       43.32      9.26 o 
   9   5   8       23.51       29.54      5.41 o 
  10   5   8       35.39       46.81      6.85 o 
  11   5   8       16.70       14.58      5.44 o 
  12   5   8        2.94        2.06      4.80 o 
   0   6   8       24.48       25.30      5.26 o 
   1   6   8      461.61      478.27     10.03 o 
   2   6   8      141.63      145.05      7.75 o 
   3   6   8      666.30      663.00     15.02 o 
   4   6   8      126.56      138.17      9.51 o 
   5   6   8       47.14       49.75      6.84 o 
   6   6   8      177.59      166.44     10.84 o 
   7   6   8        1.75       -0.28      5.04 o 
   8   6   8        8.37        6.86      5.40 o 
   9   6   8        0.42        4.23      4.60 o 
  10   6   8       30.77       32.47      6.48 o 
  11   6   8       29.25       29.67     10.52 o 
   1   7   8        5.16        4.07      3.60 o 
   2   7   8        2.75        2.76      3.95 o 
   3   7   8      164.76      171.91     12.22 o 
   4   7   8      107.66       93.50      9.03 o 
   5   7   8        0.01       -0.79      4.67 o 
   6   7   8      407.62      412.93     17.33 o 
   7   7   8       10.81        5.63      5.91 o 
   8   7   8        0.49        0.06      5.81 o 
   9   7   8        3.55       12.22      6.66 o 
   0   8   8      133.24      126.32     24.44 o 
   1   8   8       96.15      102.47      9.38 o 
   2   8   8      203.27      243.29     12.76 o 
   3   8   8        3.30        3.50      5.35 o 
   4   8   8        0.26        2.92      5.46 o 
   5   8   8        0.29       -4.07      5.35 o 
   6   8   8       17.48       16.92      8.83 o 
   7   8   8        2.41        1.69      5.99 o 
   1   9   8       77.40       78.02     11.16 o 
   2   9   8       26.53       20.25      9.42 o 
   3   9   8       39.82       45.00      8.47 o 
   4   9   8       21.37       12.53      6.99 o 
   1   1   9     3191.36     2946.78     31.91 o 
   2   1   9     3747.91     3550.92     24.84 o 
   3   1   9       22.39       35.83      1.84 o 
   4   1   9      620.84      660.32      7.53 o 
   5   1   9     1446.34     1350.97     10.77 o 
   6   1   9      523.55      560.53      6.60 o 
   7   1   9      153.67      170.23      4.23 o 
   8   1   9      249.15      242.42      5.10 o 
   9   1   9       29.33       35.84      4.12 o 
  10   1   9        4.17        3.68      2.77 o 
  11   1   9        6.87       10.71      4.07 o 
  12   1   9        3.83        3.35      4.72 o 
  13   1   9        9.61        8.54      5.53 o 
  14   1   9        1.78        2.98      5.65 o 
   0   2   9     3079.56     3265.50     36.83 o 
   1   2   9       26.64       32.23      2.08 o 
   2   2   9     1855.32     1790.59     13.75 o 
   3   2   9     1172.69     1153.62     11.15 o 
   4   2   9     8740.81     9098.04     95.22 o 
   5   2   9      179.67      197.81      4.34 o 
   6   2   9       72.27       76.35      3.42 o 
   7   2   9       24.89       25.73      2.44 o 
   8   2   9       18.14       12.03      3.43 o 
   9   2   9       32.77       26.47      3.55 o 
  10   2   9       29.72       20.45      3.38 o 
  11   2   9      219.40      210.89      8.48 o 
  12   2   9        9.35        3.29      4.03 o 
  13   2   9      136.96      135.00     12.36 o 
  14   2   9        3.88        0.82      6.24 o 
   1   3   9        0.00        1.05      1.20 o 
   2   3   9      686.16      668.13      8.18 o 
   3   3   9     3827.17     3818.81     23.65 o 
   4   3   9      158.51      153.82      3.63 o 
   5   3   9        0.49        3.23      1.64 o 
   6   3   9      361.51      340.64     10.44 o 
   7   3   9       96.75       92.67      5.04 o 
   8   3   9       13.46       15.28      3.03 o 
   9   3   9        1.40        5.40      3.36 o 
  10   3   9        9.03        6.68      3.56 o 
  11   3   9       58.16       45.61      5.39 o 
  12   3   9        1.28        3.09      4.37 o 
  13   3   9        0.04        0.67      5.31 o 
  14   3   9       98.15      110.21     12.73 o 
   0   4   9       62.29       51.92      5.09 o 
   1   4   9     1601.76     1587.09     14.88 o 
   2   4   9      253.15      252.43      6.01 o 
   3   4   9      327.84      331.70      6.25 o 
   4   4   9     1858.99     1866.09     21.32 o 
   5   4   9      152.94      132.54      5.71 o 
   6   4   9     1111.53     1040.94     18.03 o 
   7   4   9      143.54      157.60      9.59 o 
   8   4   9      116.28      117.02      7.46 o 
   9   4   9      117.54      119.14      7.80 o 
  10   4   9        6.69        6.50      4.18 o 
  11   4   9       38.85       30.38      5.83 o 
  12   4   9       40.86       48.93      7.26 o 
  13   4   9       42.72       66.36      7.04 o 
   1   5   9       66.62       73.57      4.32 o 
   2   5   9      136.48      138.85      5.27 o 
   3   5   9       76.75       88.38      5.98 o 
   4   5   9      618.45      620.28     13.60 o 
   5   5   9       25.93       14.28      4.78 o 
   6   5   9      106.88       81.05      7.15 o 
   7   5   9        1.14       -3.07      3.15 o 
   8   5   9       47.07       38.51      5.58 o 
   9   5   9        3.17       10.02      4.36 o 
  10   5   9       15.62        8.41      4.63 o 
  11   5   9        5.36        3.21      4.87 o 
  12   5   9        9.33        7.59      5.44 o 
   0   6   9      711.77      702.40     18.66 o 
   1   6   9       90.45       94.83      5.25 o 
   2   6   9       15.09       13.96      3.94 o 
   3   6   9      465.27      469.14     12.83 o 
   4   6   9      403.94      406.41     14.00 o 
   5   6   9       58.88       63.79      7.66 o 
   6   6   9      250.87      221.44     11.90 o 
   7   6   9      144.15      146.63     10.74 o 
   8   6   9        8.99       15.50      5.84 o 
   9   6   9       49.04       63.20      7.33 o 
  10   6   9        3.01        0.29      4.87 o 
  11   6   9        8.71        5.70      5.82 o 
   1   7   9        1.31       -5.19      3.46 o 
   2   7   9      159.56      171.30      9.10 o 
   3   7   9      221.01      242.03     16.63 o 
   4   7   9        1.37        5.06      5.01 o 
   5   7   9       23.31       22.01      6.30 o 
   6   7   9      280.53      320.27     14.76 o 
   7   7   9       60.04       44.53      8.07 o 
   8   7   9        3.18       -6.82      5.45 o 
   9   7   9        1.92       -0.98      6.50 o 
   0   8   9       11.81       -2.96      7.10 o 
   1   8   9       52.16       46.52      6.89 o 
   2   8   9      132.40      126.27     10.31 o 
   3   8   9      244.32      260.52     22.91 o 
   4   8   9       16.14       18.83      5.97 o 
   5   8   9        6.27        6.30      5.83 o 
   6   8   9       10.75       11.93      6.60 o 
   7   8   9        0.13       -8.53      5.69 o 
   1   9   9       28.63       33.15      9.17 o 
   2   9   9        0.07       -7.70      6.22 o 
   3   9   9        0.61       -7.56      6.55 o 
   4   9   9        2.86       -9.83      6.69 o 
   0   0  10      378.11      339.67      8.73 o 
   1   0  10        1.01        1.07      1.18 o 
   2   0  10        5.47        9.25      1.86 o 
   3   0  10      232.52      223.15      5.74 o 
   4   0  10      365.79      301.03      7.42 o 
   5   0  10      596.74      644.07     10.11 o 
   6   0  10       70.11       63.99      3.73 o 
   7   0  10     1880.23     2017.08     20.91 o 
   8   0  10      231.98      223.18      6.37 o 
   9   0  10        8.92        5.55      2.78 o 
  10   0  10      261.67      250.84     12.95 o 
  11   0  10       10.98       24.57      7.58 o 
  12   0  10      310.37      332.48     19.34 o 
  13   0  10      102.07       74.29     17.15 o 
  14   0  10      332.27      320.68     21.37 o 
   1   1  10      538.21      571.49      7.63 o 
   2   1  10      446.28      397.93      5.68 o 
   3   1  10     1166.97     1267.65     11.65 o 
   4   1  10        7.87        3.10      1.09 o 
   5   1  10      388.22      351.83      5.02 o 
   6   1  10      208.96      238.09      4.33 o 
   7   1  10       85.12       85.44      4.06 o 
   8   1  10      454.21      472.19      7.29 o 
   9   1  10      152.31      145.72      5.74 o 
  10   1  10       83.80       98.14      6.99 o 
  11   1  10        8.76       10.35      4.09 o 
  12   1  10       44.13       43.90      6.86 o 
  13   1  10       35.45       25.50      6.29 o 
  14   1  10        2.90        7.94      6.05 o 
   0   2  10        1.36       -0.38      2.66 o 
   1   2  10      136.67      160.11      4.58 o 
   2   2  10       14.40       17.79      1.54 o 
   3   2  10     1497.53     1481.04     15.07 o 
   4   2  10       60.42       60.37      2.52 o 
   5   2  10      440.51      369.39      6.77 o 
   6   2  10        0.80        1.12      1.47 o 
   7   2  10       88.98       98.50      4.03 o 
   8   2  10        0.00       -0.10      2.04 o 
   9   2  10      144.87      133.02      5.84 o 
  10   2  10        2.90        4.54      2.97 o 
  11   2  10        1.70        4.64      3.43 o 
  12   2  10      105.47       90.29      8.55 o 
  13   2  10       15.74        7.52      6.58 o 
  14   2  10       29.92       39.31      8.99 o 
   1   3  10      633.87      605.82      7.89 o 
   2   3  10       18.98       22.26      1.90 o 
   3   3  10      273.47      279.74      5.01 o 
   4   3  10       59.52       63.58      2.60 o 
   5   3  10      146.88      151.41      6.68 o 
   6   3  10      192.48      207.31      9.64 o 
   7   3  10        0.00       -1.11      2.41 o 
   8   3  10      194.11      163.57      7.76 o 
   9   3  10      368.12      349.18     13.35 o 
  10   3  10       73.71       70.22      5.91 o 
  11   3  10       13.59       15.65      4.30 o 
  12   3  10       26.24       23.33      5.58 o 
  13   3  10       10.74        5.10      5.69 o 
   0   4  10       16.39       21.85      3.78 o 
   1   4  10      202.43      231.24      6.35 o 
   2   4  10      823.60      833.17     13.01 o 
   3   4  10      485.07      475.99      7.60 o 
   4   4  10       86.71       88.74      4.92 o 
   5   4  10        9.14        8.53      2.67 o 
   6   4  10     1158.16     1162.75     19.22 o 
   7   4  10      279.83      319.41     10.32 o 
   8   4  10      406.21      411.60     12.05 o 
   9   4  10        6.25        7.13      4.01 o 
  10   4  10       79.94       83.30      7.29 o 
  11   4  10       49.62       57.97      6.81 o 
  12   4  10       21.50       24.91      5.80 o 
  13   4  10        0.38       11.51      5.35 o 
   1   5  10      148.35      150.02     10.51 o 
   2   5  10        0.66        1.81      2.04 o 
   3   5  10       29.79       17.78      3.99 o 
   4   5  10       12.85       25.69      4.37 o 
   5   5  10      122.08      116.17      7.31 o 
   6   5  10      376.32      403.11     12.16 o 
   7   5  10       25.27       19.91      5.26 o 
   8   5  10      454.97      436.96     13.89 o 
   9   5  10      133.81      118.52      8.44 o 
  10   5  10        0.40       -3.30      3.98 o 
  11   5  10        7.58        7.21      5.17 o 
  12   5  10        0.58        1.23      5.18 o 
   0   6  10       19.55       13.31      4.39 o 
   1   6  10       19.57       19.82      3.38 o 
   2   6  10      106.90      108.93      7.18 o 
   3   6  10      652.46      694.25     15.78 o 
   4   6  10     1033.25     1021.04     22.40 o 
   5   6  10        0.52       -0.71      4.28 o 
   6   6  10       22.44       25.52      6.27 o 
   7   6  10        9.89       -0.52      5.69 o 
   8   6  10       35.97       22.69      6.55 o 
   9   6  10       52.38       53.44      6.86 o 
  10   6  10       16.03       10.50      5.77 o 
  11   6  10       35.01       44.44      7.33 o 
   1   7  10      190.68      199.43     14.68 o 
   2   7  10      353.24      352.58     12.87 o 
   3   7  10        0.88       -6.25      4.35 o 
   4   7  10       79.17       87.85     14.72 o 
   5   7  10      216.05      223.39     12.66 o 
   6   7  10       18.89       26.45      7.01 o 
   7   7  10       44.17       29.93      7.53 o 
   8   7  10        1.29       -5.87      5.49 o 
   9   7  10        2.34        1.90      6.14 o 
   0   8  10       60.26       82.65     20.25 o 
   1   8  10      133.06      150.63      9.76 o 
   2   8  10      194.04      203.21     12.24 o 
   3   8  10       98.09      100.66     11.37 o 
   4   8  10       78.06       92.51      9.75 o 
   5   8  10       38.21       26.52      7.69 o 
   6   8  10       19.88        8.09      6.45 o 
   7   8  10        2.75       -3.67      6.19 o 
   1   9  10        0.18        1.05      8.35 o 
   2   9  10        0.16       -6.35      6.66 o 
   3   9  10        3.15        1.31      6.43 o 
   1   1  11        2.57        4.97      1.04 o 
   2   1  11      465.47      519.93      6.82 o 
   3   1  11       69.92       93.32      3.28 o 
   4   1  11      330.85      305.92      5.16 o 
   5   1  11      114.91      123.57      3.42 o 
   6   1  11      988.20     1051.28      9.88 o 
   7   1  11      171.73      167.87      4.39 o 
   8   1  11       14.52       14.14      1.96 o 
   9   1  11      177.60      149.47      5.82 o 
  10   1  11       13.04        7.27      3.10 o 
  11   1  11      182.13      193.42      8.03 o 
  12   1  11       15.95       20.31      5.60 o 
  13   1  11       10.22       12.78      5.49 o 
  14   1  11        0.45        4.89      5.87 o 
   0   2  11     1246.24     1318.74     30.55 o 
   1   2  11      676.04      682.91      8.72 o 
   2   2  11        9.60        7.88      1.31 o 
   3   2  11     3607.85     3710.99     26.47 o 
   4   2  11       10.51        8.20      2.16 o 
   5   2  11      644.71      688.74      8.27 o 
   6   2  11        0.00       -0.16      1.33 o 
   7   2  11        5.16        5.67      1.79 o 
   8   2  11       19.27       13.64      2.73 o 
   9   2  11       58.85       48.98      4.21 o 
  10   2  11        4.06        2.43      2.87 o 
  11   2  11      208.63      219.98      9.71 o 
  12   2  11        0.09       -1.20      4.34 o 
  13   2  11       19.58       19.43      7.33 o 
  14   2  11        1.45       10.72      7.25 o 
   1   3  11      168.29      203.83      5.34 o 
   2   3  11     3023.88     3192.85     38.11 o 
   3   3  11     2280.83     2309.19     17.24 o 
   4   3  11      235.82      241.98      5.55 o 
   5   3  11       10.00       12.86      2.26 o 
   6   3  11      108.40      110.26      5.11 o 
   7   3  11      176.86      170.75      7.57 o 
   8   3  11      446.34      441.62     11.74 o 
   9   3  11       27.59       31.82      4.76 o 
  10   3  11        3.20        4.91      3.47 o 
  11   3  11       23.38       14.55      4.35 o 
  12   3  11        5.24       -2.33      3.91 o 
  13   3  11       11.79       11.38      5.37 o 
   0   4  11      445.27      423.67     12.66 o 
   1   4  11     2971.28     2951.10     32.77 o 
   2   4  11       41.95       41.58      3.17 o 
   3   4  11      314.29      301.26      6.13 o 
   4   4  11      407.01      392.67      9.07 o 
   5   4  11      234.55      220.90      7.23 o 
   6   4  11       48.40       66.75      9.81 o 
   7   4  11     1234.16     1178.66     20.07 o 
   8   4  11      175.47      178.67      8.78 o 
   9   4  11      158.77      167.05      8.89 o 
  10   4  11        1.47        0.48      4.54 o 
  11   4  11       15.47       10.65      4.75 o 
  12   4  11      184.24      221.41     14.92 o 
  13   4  11       22.12       26.74      6.96 o 
   1   5  11        3.24        2.50      2.15 o 
   2   5  11        0.01       -1.79      1.96 o 
   3   5  11        3.78        2.09      2.81 o 
   4   5  11     1244.86     1197.91     29.41 o 
   5   5  11      125.19      121.72      7.38 o 
   6   5  11      493.75      490.42     13.37 o 
   7   5  11       18.77       13.98      4.42 o 
   8   5  11      145.85      137.08      9.88 o 
   9   5  11       84.37      103.54      8.18 o 
  10   5  11        9.72        1.08      4.48 o 
  11   5  11      106.24      115.55     11.45 o 
  12   5  11       10.98        7.53      5.82 o 
   0   6  11       85.03       96.38      8.46 o 
   1   6  11       73.23       87.19      5.21 o 
   2   6  11      174.66      164.16      8.45 o 
   3   6  11      362.45      375.94     17.56 o 
   4   6  11       22.01       28.06      5.58 o 
   5   6  11       45.31       33.23      7.64 o 
   6   6  11        6.42        9.54      5.95 o 
   7   6  11      192.38      200.62     12.16 o 
   8   6  11        4.65       10.72      5.93 o 
   9   6  11        6.63        5.32      5.43 o 
  10   6  11        7.82       10.59      5.41 o 
  11   6  11       28.33       37.62      7.01 o 
   1   7  11       14.07        9.06      4.26 o 
   2   7  11      235.32      257.59     10.92 o 
   3   7  11      157.22      155.10     10.49 o 
   4   7  11       44.98       56.61      7.72 o 
   5   7  11      204.95      183.04     11.97 o 
   6   7  11        5.09       12.88      6.41 o 
   7   7  11       44.94       53.58      8.82 o 
   8   7  11       24.84       24.51      7.59 o 
   9   7  11       27.82       14.94      7.25 o 
   0   8  11        0.23        6.39      7.89 o 
   1   8  11      115.00      121.04      9.07 o 
   2   8  11        2.74       -0.47      5.27 o 
   3   8  11        1.73       11.89      5.95 o 
   4   8  11      221.48      238.28     18.75 o 
   5   8  11        1.75        0.92      5.90 o 
   6   8  11       35.08       36.12      8.15 o 
   7   8  11        8.15       11.20      6.72 o 
   1   9  11       19.77       21.67      8.62 o 
   2   9  11       25.97       25.15      8.68 o 
   3   9  11       10.59       12.68      6.84 o 
   0   0  12       17.17       12.71      2.54 o 
   1   0  12     1170.14     1122.17     16.64 o 
   2   0  12       86.94      122.40      4.53 o 
   3   0  12     1339.77     1343.26     17.15 o 
   4   0  12       90.97      117.31      5.00 o 
   5   0  12      306.68      379.59      7.92 o 
   6   0  12       49.06       49.51      3.62 o 
   7   0  12        9.74        3.87      2.06 o 
   8   0  12        0.07        3.58      2.20 o 
   9   0  12        0.45        1.61      2.55 o 
  10   0  12       70.23       59.58      5.64 o 
  11   0  12      169.66      174.79     14.13 o 
  12   0  12      117.83       95.13     16.60 o 
  13   0  12      141.30      119.92     14.42 o 
  14   0  12       64.84       57.06     11.83 o 
   1   1  12      785.33      839.34      9.07 o 
   2   1  12     3108.82     3165.84     23.62 o 
   3   1  12        5.79        5.32      1.80 o 
   4   1  12       72.87       69.42      2.75 o 
   5   1  12      476.01      539.33      7.64 o 
   6   1  12        0.81        0.61      1.16 o 
   7   1  12        6.67        6.40      1.61 o 
   8   1  12       51.94       69.67      3.38 o 
   9   1  12      134.11      127.28      4.66 o 
  10   1  12      152.19      136.82      7.40 o 
  11   1  12       39.70       43.78      4.81 o 
  12   1  12      106.27      112.62     13.73 o 
  13   1  12       43.36       36.33      8.73 o 
  14   1  12        6.56        7.04      6.32 o 
   0   2  12      165.20      154.13      6.32 o 
   1   2  12     1058.27     1196.39     12.57 o 
   2   2  12      421.90      427.37      6.64 o 
   3   2  12     1087.98     1119.52     12.09 o 
   4   2  12       42.30       47.83      2.38 o 
   5   2  12       25.98       19.77      1.96 o 
   6   2  12      126.38      139.85      4.55 o 
   7   2  12        1.49        3.91      1.82 o 
   8   2  12      306.00      312.18      8.18 o 
   9   2  12       20.63       16.32      4.42 o 
  10   2  12       40.62       39.17      4.73 o 
  11   2  12      103.40       94.09      7.11 o 
  12   2  12        1.96        0.27      4.57 o 
  13   2  12       61.77       63.24      9.84 o 
  14   2  12        9.88        2.20      6.92 o 
   1   3  12      181.71      160.98      4.30 o 
   2   3  12     1554.50     1549.63     13.82 o 
   3   3  12       61.45       72.63      3.07 o 
   4   3  12       22.98       33.46      2.48 o 
   5   3  12      686.40      676.91     11.40 o 
   6   3  12       86.09       89.29      4.83 o 
   7   3  12        1.55       -0.34      2.75 o 
   8   3  12      175.10      163.15      7.96 o 
   9   3  12       66.47       80.26      7.63 o 
  10   3  12       10.69        8.24      4.07 o 
  11   3  12       55.53       54.11      5.80 o 
  12   3  12        0.38       -0.73      4.19 o 
  13   3  12        1.94        6.35      5.74 o 
   0   4  12      726.60      702.59     16.09 o 
   1   4  12       47.93       55.16      3.56 o 
   2   4  12      785.10      744.28     11.26 o 
   3   4  12       16.76        8.62      1.95 o 
   4   4  12        1.87        3.64      2.23 o 
   5   4  12        0.83        0.56      2.27 o 
   6   4  12      100.08      102.92      7.23 o 
   7   4  12      569.96      581.25     20.02 o 
   8   4  12       64.44       74.35      6.53 o 
   9   4  12        1.32        2.87      3.75 o 
  10   4  12      164.33      154.77      9.12 o 
  11   4  12      152.46      192.55     10.31 o 
  12   4  12        2.71        0.78      5.15 o 
  13   4  12        1.12       -3.25      5.32 o 
   1   5  12       95.37       98.95      4.90 o 
   2   5  12        7.18        5.59      2.31 o 
   3   5  12        5.37        6.09      3.11 o 
   4   5  12      269.14      279.78      9.99 o 
   5   5  12        8.82        6.87      4.39 o 
   6   5  12       21.97       20.28      4.70 o 
   7   5  12        2.82        0.67      3.65 o 
   8   5  12      103.43       95.44      7.67 o 
   9   5  12       81.63       76.57      8.29 o 
  10   5  12      123.99      129.47      9.20 o 
  11   5  12       75.57       62.53      7.69 o 
  12   5  12        5.86       12.69      5.86 o 
   0   6  12     1073.40     1120.90     21.67 o 
   1   6  12       47.23       59.13      5.32 o 
   2   6  12       26.69       28.20      4.78 o 
   3   6  12      116.73      120.90      9.40 o 
   4   6  12      290.40      309.25     14.43 o 
   5   6  12      503.10      553.62     24.07 o 
   6   6  12      282.75      263.35     13.14 o 
   7   6  12      144.70      126.05     10.47 o 
   8   6  12        0.18        7.09      5.50 o 
   9   6  12       32.25       15.19      6.52 o 
  10   6  12       44.26       40.06      7.92 o 
   1   7  12       12.32       16.68      4.90 o 
   2   7  12       27.39       26.87      5.93 o 
   3   7  12        2.08       -2.38      4.79 o 
   4   7  12      142.47      146.69     10.70 o 
   5   7  12       82.83       84.23      9.25 o 
   6   7  12      494.08      501.66     17.81 o 
   7   7  12        2.04        7.84      6.37 o 
   8   7  12       15.42       15.44      6.65 o 
   9   7  12       13.31        9.46      6.55 o 
   0   8  12        0.06        5.40      7.98 o 
   1   8  12      173.54      176.89     11.60 o 
   2   8  12       35.95       40.07      7.38 o 
   3   8  12      100.84      119.51     10.74 o 
   4   8  12       40.35       37.39      7.43 o 
   5   8  12        2.59        3.91      5.61 o 
   6   8  12       61.86       65.36      8.96 o 
   7   8  12        1.13       -8.33      8.85 o 
   1   9  12       45.22       36.81      9.88 o 
   2   9  12        5.10        6.46      7.73 o 
   1   1  13     5195.24     5488.97     37.02 o 
   2   1  13     1728.85     1711.82     15.28 o 
   3   1  13      128.54      149.65      4.03 o 
   4   1  13       52.10       54.52      2.90 o 
   5   1  13       39.92       26.59      2.21 o 
   6   1  13      238.32      223.36      4.66 o 
   7   1  13       15.39       15.51      2.03 o 
   8   1  13      163.02      167.16      4.81 o 
   9   1  13        0.82       -0.90      1.81 o 
  10   1  13       41.12       45.43      4.67 o 
  11   1  13        2.85        5.06      3.30 o 
  12   1  13      288.30      277.39     14.98 o 
  13   1  13        6.46       -4.74      5.46 o 
  14   1  13       30.35       41.29      9.10 o 
   0   2  13     6422.98     7024.08     63.02 o 
   1   2  13     2858.80     2862.75     23.22 o 
   2   2  13      151.58      146.32      4.03 o 
   3   2  13      251.75      232.40      5.13 o 
   4   2  13       35.84       19.75      1.82 o 
   5   2  13      132.88      152.87      5.62 o 
   6   2  13       13.45       14.24      2.23 o 
   7   2  13      170.88      168.71      5.84 o 
   8   2  13        7.13        5.69      3.00 o 
   9   2  13       63.39       64.20      5.26 o 
  10   2  13      165.70      166.32      7.66 o 
  11   2  13       66.50       54.95      5.93 o 
  12   2  13        2.22        1.32      4.15 o 
  13   2  13        5.00       -6.28      5.77 o 
   1   3  13       34.14       33.54      2.58 o 
   2   3  13      482.80      478.30      6.95 o 
   3   3  13      108.19      108.21      3.96 o 
   4   3  13        0.00       -0.58      1.34 o 
   5   3  13       70.40       65.71      4.02 o 
   6   3  13      173.04      156.46      6.09 o 
   7   3  13      654.40      642.61     13.74 o 
   8   3  13       83.26       75.73      6.37 o 
   9   3  13        3.65        4.91      3.64 o 
  10   3  13      260.95      262.04     10.59 o 
  11   3  13       60.02       44.99      6.02 o 
  12   3  13       26.91       41.12      6.64 o 
  13   3  13       11.10       10.69      6.35 o 
   0   4  13      186.37      171.14      7.42 o 
   1   4  13       43.44       49.08      3.32 o 
   2   4  13      539.51      573.88      9.08 o 
   3   4  13        0.81       -1.05      1.59 o 
   4   4  13      610.92      622.58     11.61 o 
   5   4  13      321.99      333.23      8.78 o 
   6   4  13      239.86      236.55     14.90 o 
   7   4  13       75.88       82.55      9.42 o 
   8   4  13       99.64       96.75      7.09 o 
   9   4  13        0.17        0.99      3.71 o 
  10   4  13      216.80      207.48     10.17 o 
  11   4  13       78.29       90.33      8.05 o 
  12   4  13        9.96       16.94      6.04 o 
   1   5  13      462.38      452.29      9.31 o 
   2   5  13       22.02       24.10      3.07 o 
   3   5  13       14.05        8.74      3.41 o 
   4   5  13       26.96       18.61      4.13 o 
   5   5  13       78.38       93.79      8.03 o 
   6   5  13      517.56      527.79     16.03 o 
   7   5  13       12.93       12.19      5.52 o 
   8   5  13       27.01       32.68      5.47 o 
   9   5  13      213.09      202.40     10.74 o 
  10   5  13      112.09      109.67     11.34 o 
  11   5  13       37.16       28.95      6.97 o 
   0   6  13     2179.39     2212.97     43.72 o 
   1   6  13        0.02        1.14      3.08 o 
   2   6  13      258.75      257.64     10.28 o 
   3   6  13      120.27      133.29      8.13 o 
   4   6  13      250.81      248.25     12.08 o 
   5   6  13       58.82       63.42      7.82 o 
   6   6  13       96.79      114.42      9.91 o 
   7   6  13        0.21        4.21      5.23 o 
   8   6  13      376.67      366.07     15.71 o 
   9   6  13       26.40       39.64      7.53 o 
  10   6  13        3.85       -0.23      5.51 o 
   1   7  13       83.32       85.37      9.19 o 
   2   7  13      187.25      189.06      9.89 o 
   3   7  13       10.44       13.06      5.87 o 
   4   7  13       17.20       18.00      6.20 o 
   5   7  13       17.64       -0.86      5.05 o 
   6   7  13       62.39       54.43      8.20 o 
   7   7  13       36.95       42.90      8.33 o 
   8   7  13        1.46        4.66      6.36 o 
   9   7  13        6.76        9.96      8.60 o 
   0   8  13      177.44      227.48     18.95 o 
   1   8  13      165.29      196.57     11.04 o 
   2   8  13        3.94        4.21      5.53 o 
   3   8  13      145.27      135.16     11.11 o 
   4   8  13      102.59      117.09     10.85 o 
   5   8  13       57.75       49.35     11.98 o 
   6   8  13       29.82       27.92      7.75 o 
   1   9  13       18.13       21.73      8.59 o 
   0   0  14     8835.75     9203.71    107.50 o 
   1   0  14     1869.77     1828.68     24.17 o 
   2   0  14     2745.63     2799.50     33.44 o 
   3   0  14        6.46       11.69      2.18 o 
   4   0  14      430.43      448.96      9.68 o 
   5   0  14       63.32       62.58      4.95 o 
   6   0  14      285.62      262.09      7.21 o 
   7   0  14       77.74       81.91      4.83 o 
   8   0  14       86.95       78.94      5.39 o 
   9   0  14       16.37       11.75      3.29 o 
  10   0  14       41.85       42.75      5.01 o 
  11   0  14       29.20       27.40      8.05 o 
  12   0  14        1.26        3.12      7.01 o 
  13   0  14       39.29       11.82     17.51 o 
  14   0  14        9.62       18.24     12.40 o 
   1   1  14      101.24      161.35      4.12 o 
   2   1  14      195.36      189.11      4.47 o 
   3   1  14      162.88      133.46      4.02 o 
   4   1  14      125.72      133.09      4.16 o 
   5   1  14      223.85      198.00      4.71 o 
   6   1  14      209.85      207.88      5.05 o 
   7   1  14        0.00        0.41      1.50 o 
   8   1  14       89.43       80.29      3.74 o 
   9   1  14      106.85      110.34      4.27 o 
  10   1  14       11.29        8.85      3.07 o 
  11   1  14       71.80       72.14      6.39 o 
  12   1  14       20.06       26.81      7.02 o 
  13   1  14       22.50       41.82     12.09 o 
  14   1  14        3.37        8.21      7.09 o 
   0   2  14     4321.32     4462.24     51.13 o 
   1   2  14      374.62      380.74      6.80 o 
   2   2  14      380.67      407.68      7.62 o 
   3   2  14        3.95        3.90      1.51 o 
   4   2  14      169.19      185.51      5.75 o 
   5   2  14        0.15        0.19      1.44 o 
   6   2  14       89.12       77.13      4.20 o 
   7   2  14       68.02       56.78      4.01 o 
   8   2  14      200.48      201.96      7.03 o 
   9   2  14       70.31       59.59      5.61 o 
  10   2  14      359.18      353.60     13.73 o 
  11   2  14       88.80       80.44      6.91 o 
  12   2  14        9.07        2.28      4.07 o 
  13   2  14        0.04       -8.58      5.72 o 
   1   3  14        2.45        6.23      1.64 o 
   2   3  14     1619.59     1631.63     14.65 o 
   3   3  14        2.18        2.01      1.43 o 
   4   3  14      313.01      297.06      6.47 o 
   5   3  14      390.34      359.58      8.07 o 
   6   3  14      123.98      120.74      5.59 o 
   7   3  14       63.51       56.66      4.42 o 
   8   3  14        3.50        4.90      3.14 o 
   9   3  14      367.82      374.83     11.53 o 
  10   3  14      125.03      126.98      8.17 o 
  11   3  14        7.76       14.26      5.03 o 
  12   3  14       29.04       13.91      5.54 o 
  13   3  14       29.97       15.09      7.14 o 
   0   4  14     1401.99     1457.57     20.48 o 
   1   4  14       19.37       20.86      2.42 o 
   2   4  14      238.08      233.35      7.00 o 
   3   4  14      157.45      179.18      5.26 o 
   4   4  14        0.00        1.60      2.52 o 
   5   4  14      214.50      196.69      7.26 o 
   6   4  14      303.85      276.91     12.96 o 
   7   4  14      288.37      277.16     10.21 o 
   8   4  14      298.84      288.64     10.59 o 
   9   4  14      107.89      126.29      8.42 o 
  10   4  14       80.62       76.72      7.80 o 
  11   4  14        3.97        7.90      4.63 o 
  12   4  14       19.03       23.52      6.37 o 
   1   5  14       63.12       68.42      4.47 o 
   2   5  14       48.22       55.80      4.79 o 
   3   5  14      120.34      122.96      7.24 o 
   4   5  14       49.60       45.85      5.38 o 
   5   5  14       37.15       27.80      5.61 o 
   6   5  14      139.53      118.35      9.25 o 
   7   5  14      201.73      168.76     10.69 o 
   8   5  14       59.39       64.38      8.37 o 
   9   5  14       97.87       93.17      9.11 o 
  10   5  14        3.56       10.79      5.00 o 
  11   5  14        5.64        3.02      5.08 o 
   0   6  14     1736.42     1755.56     31.00 o 
   1   6  14      103.55      126.74      6.23 o 
   2   6  14       52.02       50.46      5.84 o 
   3   6  14       74.24       72.68      6.77 o 
   4   6  14      172.98      189.79     12.22 o 
   5   6  14      283.81      309.10     13.75 o 
   6   6  14       14.43       14.90      5.87 o 
   7   6  14       94.35      104.86     14.53 o 
   8   6  14      121.83      120.62     10.73 o 
   9   6  14       57.70       58.01      8.74 o 
  10   6  14       11.59       14.75      6.59 o 
   1   7  14      230.98      238.73      9.91 o 
   2   7  14       19.07       11.97      6.32 o 
   3   7  14       87.01       82.94      8.79 o 
   4   7  14       97.63       83.44      8.90 o 
   5   7  14       46.85       55.61      8.08 o 
   6   7  14        8.19        6.23      5.64 o 
   7   7  14       59.97       33.68      7.91 o 
   8   7  14        1.18        5.57      6.34 o 
   0   8  14       45.80       61.13     15.87 o 
   1   8  14        1.45        2.15      5.50 o 
   2   8  14        6.63       -4.39      5.15 o 
   3   8  14        1.96       -1.95      5.64 o 
   4   8  14       23.14       16.23      6.47 o 
   5   8  14       39.14       35.13      7.77 o 
   6   8  14        2.40        2.13      5.68 o 
   1   1  15      973.68     1016.97     11.07 o 
   2   1  15      574.26      623.92      8.47 o 
   3   1  15      450.37      464.81      7.44 o 
   4   1  15       72.89       75.32      3.48 o 
   5   1  15       92.82       92.54      4.29 o 
   6   1  15      286.08      259.25      5.74 o 
   7   1  15       44.46       51.91      3.50 o 
   8   1  15        4.39        9.69      2.04 o 
   9   1  15       83.78       84.93      4.54 o 
  10   1  15        1.25        4.79      3.30 o 
  11   1  15        2.59        2.88      3.63 o 
  12   1  15      156.90      165.29     13.67 o 
  13   1  15        3.11        1.46      5.77 o 
   0   2  15      210.91      217.10      7.95 o 
   1   2  15       41.05       53.60      2.69 o 
   2   2  15       35.47       30.21      2.43 o 
   3   2  15      144.67      169.59      4.91 o 
   4   2  15        2.45        0.30      1.44 o 
   5   2  15       97.01      103.19      4.08 o 
   6   2  15       43.48       45.49      4.20 o 
   7   2  15      310.28      297.01      7.55 o 
   8   2  15      124.91      117.23      5.52 o 
   9   2  15      160.06      142.79      7.47 o 
  10   2  15       31.06       24.73      4.86 o 
  11   2  15      113.96       89.31      7.87 o 
  12   2  15       18.19       15.07      4.70 o 
  13   2  15       20.61       18.83      7.69 o 
   1   3  15        0.48        0.37      1.46 o 
   2   3  15       55.66       60.72      3.65 o 
   3   3  15      102.10      100.30      4.01 o 
   4   3  15        8.20        8.73      1.96 o 
   5   3  15       55.73       50.89      3.79 o 
   6   3  15      144.09      149.17      6.15 o 
   7   3  15       65.82       58.88      4.61 o 
   8   3  15      115.35      117.04      7.21 o 
   9   3  15      409.52      424.95     12.22 o 
  10   3  15      218.08      192.94      9.38 o 
  11   3  15        6.70        7.11      5.05 o 
  12   3  15       26.39       15.01      6.79 o 
  13   3  15        0.01       -0.02      6.09 o 
   0   4  15     1537.65     1610.77     22.01 o 
   1   4  15     1434.04     1442.83     15.24 o 
   2   4  15       86.82       85.25      3.96 o 
   3   4  15      245.08      248.84      6.30 o 
   4   4  15       24.19       14.31      5.08 o 
   5   4  15      283.71      300.18      9.76 o 
   6   4  15       41.98       47.92      4.56 o 
   7   4  15       90.24       98.54      6.90 o 
   8   4  15      229.81      189.39     12.55 o 
   9   4  15        1.89        3.39      3.93 o 
  10   4  15       28.60       38.08      5.86 o 
  11   4  15        2.19        5.20      4.67 o 
  12   4  15        3.21        4.07      5.19 o 
   1   5  15      266.35      267.53      7.60 o 
   2   5  15      809.08      806.04     14.84 o 
   3   5  15       73.29       65.57      5.97 o 
   4   5  15       11.79       10.74      3.88 o 
   5   5  15      114.81      107.95      8.69 o 
   6   5  15      334.19      347.04     13.97 o 
   7   5  15      201.82      208.36     13.75 o 
   8   5  15       83.22       89.62      8.90 o 
   9   5  15      109.07      138.78     10.62 o 
  10   5  15      102.19      112.19     13.43 o 
  11   5  15       82.96      129.15     11.17 o 
   0   6  15      521.27      554.60     15.59 o 
   1   6  15      196.46      181.69      7.19 o 
   2   6  15       36.96       40.48      7.15 o 
   3   6  15      264.64      307.55     14.82 o 
   4   6  15      271.98      274.14     12.78 o 
   5   6  15       49.45       47.06      7.10 o 
   6   6  15       32.94       33.78      6.76 o 
   7   6  15        2.77       -1.84      5.31 o 
   8   6  15       10.92        9.94      6.23 o 
   9   6  15       50.61       63.20      9.87 o 
  10   6  15      117.11      108.25     10.79 o 
   1   7  15       31.08       36.65      5.44 o 
   2   7  15        7.07        6.77      4.46 o 
   3   7  15        2.11        3.74      4.82 o 
   4   7  15       12.33        5.06      5.01 o 
   5   7  15        4.04        1.13      5.22 o 
   6   7  15       27.25       20.59      6.67 o 
   7   7  15       65.34       72.25      9.62 o 
   8   7  15        0.09        4.88      6.43 o 
   0   8  15       33.77       33.93     10.54 o 
   1   8  15       68.57       83.62      9.65 o 
   2   8  15       39.59       31.87      7.48 o 
   3   8  15       33.34       22.53      6.95 o 
   4   8  15      108.28      118.39     11.10 o 
   5   8  15       43.52       46.93      8.46 o 
   0   0  16      154.45      154.01      7.69 o 
   1   0  16     8788.51     9294.68     77.99 o 
   2   0  16      846.22      805.66     15.22 o 
   3   0  16     3171.74     3132.79     38.08 o 
   4   0  16      187.10      227.73      8.48 o 
   5   0  16        2.21        2.25      2.14 o 
   6   0  16       32.19       32.70      3.89 o 
   7   0  16        8.87        6.62      2.85 o 
   8   0  16       19.50       10.96      4.00 o 
   9   0  16       42.00       36.95      4.51 o 
  10   0  16       39.82       35.18      5.52 o 
  11   0  16       21.59       33.24      9.49 o 
  12   0  16        2.49        1.46      8.03 o 
  13   0  16        0.01       -2.92      8.03 o 
   1   1  16        7.05       11.39      2.36 o 
   2   1  16     1361.07     1498.81     14.85 o 
   3   1  16        0.07       -0.30      1.24 o 
   4   1  16        0.06        1.02      1.39 o 
   5   1  16      122.19      123.94      4.52 o 
   6   1  16      193.15      186.11      5.73 o 
   7   1  16      108.69       97.57      4.91 o 
   8   1  16      159.20      172.85      6.29 o 
   9   1  16      264.29      242.25      7.34 o 
  10   1  16       24.52       24.69      4.80 o 
  11   1  16       34.54       32.02      5.00 o 
  12   1  16        0.37       -4.34      5.03 o 
  13   1  16        8.03        1.79      6.13 o 
   0   2  16      135.60      133.52      6.13 o 
   1   2  16       22.90       29.92      2.21 o 
   2   2  16       60.42       51.95      2.97 o 
   3   2  16      570.43      568.57      8.69 o 
   4   2  16       78.71       78.98      3.75 o 
   5   2  16      612.08      595.46      9.20 o 
   6   2  16        1.70        1.77      2.03 o 
   7   2  16      162.09      178.76      8.09 o 
   8   2  16      264.98      230.79      7.47 o 
   9   2  16      265.49      246.57      9.57 o 
  10   2  16      125.32      130.44      8.56 o 
  11   2  16        6.47        7.00      4.16 o 
  12   2  16       16.54        7.25      5.32 o 
  13   2  16        2.58       -3.28      6.45 o 
   1   3  16      177.63      149.46      5.05 o 
   2   3  16      133.55      150.64      6.49 o 
   3   3  16       14.33       10.37      2.50 o 
   4   3  16       91.24       83.65      4.80 o 
   5   3  16       23.81       14.63      2.77 o 
   6   3  16       28.58       27.26      3.28 o 
   7   3  16       61.93       70.72      6.47 o 
   8   3  16     1379.74     1382.96     22.06 o 
   9   3  16       61.70       56.40      5.91 o 
  10   3  16       82.13       83.18      7.00 o 
  11   3  16       67.92       66.26      7.53 o 
  12   3  16       12.08       11.62      5.22 o 
   0   4  16       35.56       37.75      4.28 o 
   1   4  16      169.85      162.78      5.27 o 
   2   4  16      343.97      351.81     10.81 o 
   3   4  16      208.34      203.87      6.06 o 
   4   4  16      395.62      371.02     15.83 o 
   5   4  16      196.35      202.73      8.68 o 
   6   4  16      103.33       95.58      6.67 o 
   7   4  16        1.17       -2.44      3.45 o 
   8   4  16        0.02       -0.97      3.50 o 
   9   4  16        7.35        3.87      4.18 o 
  10   4  16      171.88      160.61     12.58 o 
  11   4  16       18.67       15.42      5.29 o 
  12   4  16        6.73        1.57      5.72 o 
   1   5  16       75.09       65.47      4.68 o 
   2   5  16      825.74      813.85     13.09 o 
   3   5  16      560.61      534.33     17.81 o 
   4   5  16       39.21       36.06      5.06 o 
   5   5  16       94.64      102.48      8.66 o 
   6   5  16       28.11       28.81      6.11 o 
   7   5  16       41.48       39.94      6.76 o 
   8   5  16       18.82       11.35      6.42 o 
   9   5  16        1.64       -1.38      4.67 o 
  10   5  16        8.86        1.38      5.51 o 
  11   5  16       15.46        8.14      6.07 o 
   0   6  16       21.79       15.62      5.16 o 
   1   6  16        1.64       -1.48      3.11 o 
   2   6  16        6.40        1.80      3.73 o 
   3   6  16      152.44      136.32      8.49 o 
   4   6  16        0.00        4.06      4.58 o 
   5   6  16       47.89       51.46      7.43 o 
   6   6  16        5.16        5.75      5.31 o 
   7   6  16      281.24      300.22     16.12 o 
   8   6  16       21.98       27.81      7.23 o 
   9   6  16       17.24       19.37      6.68 o 
  10   6  16       20.31       38.43      9.15 o 
   1   7  16      170.98      188.63     10.06 o 
   2   7  16      253.92      254.66     11.41 o 
   3   7  16        0.35       -1.08      4.85 o 
   4   7  16       12.97        9.38      5.66 o 
   5   7  16       10.65       12.15      6.09 o 
   6   7  16      105.02      119.35     10.95 o 
   7   7  16       16.88        3.35      6.24 o 
   8   7  16       31.46       19.69      7.32 o 
   0   8  16       12.41       25.01      9.78 o 
   1   8  16        6.37        0.97      5.28 o 
   2   8  16        3.19        3.03      5.94 o 
   3   8  16        0.13       -0.62      5.70 o 
   4   8  16       40.92       34.91      7.67 o 
   5   8  16       15.55       26.26      7.36 o 
   1   1  17       97.32       95.52      4.00 o 
   2   1  17      256.99      263.94      5.05 o 
   3   1  17      118.51      115.04      4.56 o 
   4   1  17        1.16        0.18      1.51 o 
   5   1  17      179.44      186.64      5.63 o 
   6   1  17      560.97      545.67      9.42 o 
   7   1  17       43.24       23.25      3.29 o 
   8   1  17      924.84      935.83     14.08 o 
   9   1  17      105.55      105.97      5.96 o 
  10   1  17      116.73      112.93      7.36 o 
  11   1  17       70.82       74.87      6.83 o 
  12   1  17       24.32       24.09      7.23 o 
  13   1  17        3.97        2.10      6.26 o 
   0   2  17      164.71      141.11      6.46 o 
   1   2  17      516.39      498.78      9.18 o 
   2   2  17        5.58        7.99      1.73 o 
   3   2  17       45.05       35.94      2.79 o 
   4   2  17       52.46       44.70      3.19 o 
   5   2  17       60.51       54.58      3.51 o 
   6   2  17        1.67        2.63      2.12 o 
   7   2  17     1771.36     1763.85     27.71 o 
   8   2  17        4.72        1.49      2.56 o 
   9   2  17       85.30      100.49      6.99 o 
  10   2  17        0.01       -4.01      3.42 o 
  11   2  17       20.09       15.48      4.80 o 
  12   2  17       26.15       26.14      5.53 o 
  13   2  17       71.75      101.28     13.79 o 
   1   3  17        0.02       -1.15      1.85 o 
   2   3  17        5.49        3.60      1.97 o 
   3   3  17      186.10      172.67      5.98 o 
   4   3  17       42.49       44.18      3.65 o 
   5   3  17       52.73       54.29      5.49 o 
   6   3  17      973.35      965.95     14.47 o 
   7   3  17        8.54       11.21      2.94 o 
   8   3  17       12.66       10.73      3.69 o 
   9   3  17       75.20       67.55      6.40 o 
  10   3  17       14.03        3.19      4.01 o 
  11   3  17       33.31       32.22      5.92 o 
  12   3  17        4.50        1.24      5.03 o 
   0   4  17        5.78        4.46      2.92 o 
   1   4  17      670.67      671.61     10.24 o 
   2   4  17      869.69      862.12     11.68 o 
   3   4  17      453.16      487.61      9.40 o 
   4   4  17      109.99      115.41      6.51 o 
   5   4  17      712.61      685.73     15.00 o 
   6   4  17        1.45       -0.78      3.02 o 
   7   4  17       12.90        7.37      4.45 o 
   8   4  17       54.73       46.92      6.53 o 
   9   4  17        2.62        7.79      4.15 o 
  10   4  17       78.53       90.91      9.88 o 
  11   4  17       50.98       65.65      7.41 o 
  12   4  17       19.33       16.57      6.25 o 
   1   5  17       16.59       10.91      2.99 o 
   2   5  17      521.77      522.08     12.14 o 
   3   5  17      267.66      275.29     10.30 o 
   4   5  17       33.38       27.69      4.89 o 
   5   5  17        1.38        0.78      3.64 o 
   6   5  17      260.41      300.34     13.52 o 
   7   5  17        0.01       -1.99      4.64 o 
   8   5  17       75.55       67.43      8.07 o 
   9   5  17       53.58       57.47      7.92 o 
  10   5  17        0.01       -1.29      5.54 o 
  11   5  17        2.44        3.77      6.06 o 
   0   6  17      156.27      177.48      9.88 o 
   1   6  17      148.78      152.89      7.17 o 
   2   6  17       11.89        3.41      3.94 o 
   3   6  17       73.69       70.02      6.89 o 
   4   6  17       31.79       30.45      6.31 o 
   5   6  17       15.32       13.34      5.21 o 
   6   6  17       82.17       91.78      9.60 o 
   7   6  17        8.23       13.00      6.31 o 
   8   6  17        0.48        3.70      5.90 o 
   9   6  17       24.60       22.73      7.01 o 
   1   7  17       46.34       37.09      5.60 o 
   2   7  17        1.38        8.97      4.88 o 
   3   7  17       14.38       20.90      7.30 o 
   4   7  17        2.16       -1.16      4.95 o 
   5   7  17       45.58       45.85      8.13 o 
   6   7  17      109.43      116.60     10.78 o 
   7   7  17        0.04        2.92      5.83 o 
   0   8  17       17.33       18.10      9.09 o 
   1   8  17        4.05        8.51      6.10 o 
   2   8  17       85.39      103.98     11.60 o 
   3   8  17        3.52       -4.51      5.48 o 
   4   8  17        0.23       -0.98      5.58 o 
   5   8  17       45.00       48.48      9.67 o 
   0   0  18     3464.56     3620.56     51.39 o 
   1   0  18       62.33       59.27      4.05 o 
   2   0  18      362.41      390.57     10.75 o 
   3   0  18     2752.43     2705.82     35.29 o 
   4   0  18        0.03       -0.12      2.30 o 
   5   0  18       34.38       34.37      4.45 o 
   6   0  18        0.08       -0.02      2.53 o 
   7   0  18       10.57        3.67      3.11 o 
   8   0  18      270.45      276.03     11.41 o 
   9   0  18      517.85      547.90     14.69 o 
  10   0  18       43.71       37.72      5.61 o 
  11   0  18       28.13       33.56     11.31 o 
  12   0  18       50.45       39.40     13.13 o 
  13   0  18        1.07       -0.36      9.85 o 
   1   1  18     1482.73     1426.74     13.19 o 
   2   1  18      294.82      281.20      6.08 o 
   3   1  18     1120.65     1157.47     13.42 o 
   4   1  18      285.83      297.53      6.59 o 
   5   1  18        0.06       -0.54      1.70 o 
   6   1  18       28.82       28.19      3.10 o 
   7   1  18      859.62      832.10     13.62 o 
   8   1  18      342.79      369.56      9.84 o 
   9   1  18      114.38      104.01      6.17 o 
  10   1  18       28.31       22.23      4.39 o 
  11   1  18        4.47       -5.39      3.59 o 
  12   1  18      147.87      163.02     15.45 o 
  13   1  18       11.05        8.60      7.35 o 
   0   2  18     1999.39     2054.22     26.54 o 
   1   2  18       18.47       19.40      2.77 o 
   2   2  18      981.12      899.49     13.19 o 
   3   2  18       89.79       85.77      3.97 o 
   4   2  18      156.17      144.36      5.28 o 
   5   2  18      218.91      203.30      5.98 o 
   6   2  18     1161.46     1114.34     15.27 o 
   7   2  18      614.70      617.44     14.57 o 
   8   2  18      146.81      145.45      6.36 o 
   9   2  18      143.90      135.62      7.22 o 
  10   2  18       35.15       17.81      5.06 o 
  11   2  18       10.41       12.59      4.58 o 
  12   2  18        0.32        3.05      4.41 o 
  13   2  18        0.44        0.55      9.67 o 
   1   3  18       28.72       23.37      2.90 o 
   2   3  18      502.12      460.73      9.70 o 
   3   3  18      483.20      495.12      9.71 o 
   4   3  18       45.31       47.48      3.91 o 
   5   3  18       34.79       31.89      4.00 o 
   6   3  18       78.46       83.84      5.13 o 
   7   3  18      319.48      303.34     10.99 o 
   8   3  18      253.43      235.93      9.58 o 
   9   3  18        0.73       -2.06      4.50 o 
  10   3  18        0.01       -0.78      3.58 o 
  11   3  18       55.44       63.30      7.37 o 
  12   3  18       35.86       43.18     11.15 o 
   0   4  18      373.25      402.60     10.84 o 
   1   4  18      613.81      628.76     10.06 o 
   2   4  18      431.19      399.55      8.02 o 
   3   4  18      403.02      417.97      8.83 o 
   4   4  18     1115.76     1097.16     18.07 o 
   5   4  18      149.13      150.38      8.13 o 
   6   4  18       73.66       63.47      7.63 o 
   7   4  18       90.30       82.11      8.06 o 
   8   4  18       11.26       11.59      4.75 o 
   9   4  18       10.38       16.38      6.99 o 
  10   4  18       20.66       31.02      6.33 o 
  11   4  18       12.43       22.16      6.61 o 
   1   5  18      262.99      267.77      7.92 o 
   2   5  18        6.82        9.33      3.45 o 
   3   5  18       14.34        2.90      4.20 o 
   4   5  18      110.71      110.50      7.53 o 
   5   5  18      354.46      361.05     13.52 o 
   6   5  18       51.14       50.32      7.29 o 
   7   5  18        0.29       -0.86      4.72 o 
   8   5  18        3.33        3.85      4.77 o 
   9   5  18       91.16       92.64     10.52 o 
  10   5  18       11.31       11.64      7.42 o 
   0   6  18      232.44      222.18     13.53 o 
   1   6  18      238.03      235.04      8.45 o 
   2   6  18       28.03       20.98      4.91 o 
   3   6  18       41.25       33.38      5.93 o 
   4   6  18        2.26        4.66      5.28 o 
   5   6  18       96.60       97.02     14.27 o 
   6   6  18       85.90       63.22      8.67 o 
   7   6  18        7.11        2.48      5.82 o 
   8   6  18       40.85       25.86      7.32 o 
   9   6  18        0.13       -5.78      5.62 o 
   1   7  18       12.46       16.29      4.77 o 
   2   7  18        3.02        7.33      4.88 o 
   3   7  18       51.48       53.34      7.90 o 
   4   7  18        0.11       -3.84      5.63 o 
   5   7  18       58.89       59.78      8.52 o 
   6   7  18       26.44       15.66      6.92 o 
   7   7  18       10.28        6.18      6.42 o 
   0   8  18       19.32       13.83      9.28 o 
   1   8  18        1.55       -5.68      5.38 o 
   2   8  18        5.04        0.80      5.42 o 
   3   8  18        0.03       -0.18      6.32 o 
   4   8  18        0.62       -1.65      5.96 o 
   1   1  19      602.01      671.93      9.50 o 
   2   1  19      368.78      387.96      8.45 o 
   3   1  19      335.81      327.51      6.92 o 
   4   1  19      136.51      130.73      4.90 o 
   5   1  19      667.44      647.93     10.40 o 
   6   1  19      235.87      216.38      7.53 o 
   7   1  19      641.26      678.59     12.41 o 
   8   1  19      265.47      281.16      8.05 o 
   9   1  19      285.39      291.05      9.04 o 
  10   1  19       99.26       83.14      7.45 o 
  11   1  19        3.40        2.51      4.10 o 
  12   1  19       39.45       34.60      9.02 o 
  13   1  19        0.01        3.30      6.75 o 
   0   2  19      355.83      377.26     10.35 o 
   1   2  19      576.47      565.39      9.68 o 
   2   2  19      244.67      246.57      7.00 o 
   3   2  19      311.33      326.78      8.11 o 
   4   2  19      261.18      240.13      6.35 o 
   5   2  19        2.23        1.31      2.07 o 
   6   2  19     1143.02     1080.39     15.26 o 
   7   2  19      162.91      173.87      8.67 o 
   8   2  19        1.24        1.15      2.38 o 
   9   2  19        3.37        5.38      3.48 o 
  10   2  19       12.51        2.43      3.72 o 
  11   2  19       42.04       45.80      8.43 o 
  12   2  19        2.24        6.90      4.76 o 
   1   3  19       70.77       67.64      4.16 o 
   2   3  19       94.61       95.39      5.19 o 
   3   3  19        1.44        3.36      2.26 o 
   4   3  19      697.18      714.64     14.06 o 
   5   3  19        0.21        0.21      2.99 o 
   6   3  19       79.33       80.00      6.23 o 
   7   3  19       82.31       77.15      5.77 o 
   8   3  19        0.23        0.75      3.31 o 
   9   3  19       29.79       26.95      5.04 o 
  10   3  19       14.20       14.99      4.52 o 
  11   3  19        3.18        2.76      4.51 o 
  12   3  19        2.17        7.71      5.21 o 
   0   4  19       41.65       41.24      5.62 o 
   1   4  19        0.02       -2.77      1.85 o 
   2   4  19      126.57      118.25      4.99 o 
   3   4  19       20.33       23.15      3.16 o 
   4   4  19      214.54      198.81      8.32 o 
   5   4  19      560.63      563.75     13.10 o 
   6   4  19       21.74       26.88      4.69 o 
   7   4  19        1.22        1.14      4.01 o 
   8   4  19        0.03       -5.22      3.82 o 
   9   4  19       90.45       70.86      8.10 o 
  10   4  19        2.17        1.96      4.75 o 
  11   4  19       50.36       67.57      8.80 o 
   1   5  19        0.01        2.50      2.40 o 
   2   5  19       70.18       57.20      5.74 o 
   3   5  19      210.03      202.69     13.70 o 
   4   5  19        1.73        3.85      3.37 o 
   5   5  19        7.64        3.29      3.58 o 
   6   5  19       51.49       41.09      7.00 o 
   7   5  19        1.72       -3.41      4.85 o 
   8   5  19        3.45        6.47      5.26 o 
   9   5  19        8.29       12.32      5.79 o 
  10   5  19       19.88       25.72      7.22 o 
   0   6  19       73.45       74.62      7.54 o 
   1   6  19       14.30       10.90      4.02 o 
   2   6  19       79.68       75.80      7.01 o 
   3   6  19       14.65       20.55      4.88 o 
   4   6  19       39.26       35.12      6.75 o 
   5   6  19        7.94       10.81      6.04 o 
   6   6  19        1.23       -1.94      5.15 o 
   7   6  19        9.49        3.89      5.93 o 
   8   6  19        3.95        7.21      6.13 o 
   9   6  19        0.32       -0.58      6.28 o 
   1   7  19        3.01       -4.21      4.00 o 
   2   7  19        0.11       -1.13      4.73 o 
   3   7  19        2.39        0.68      5.04 o 
   4   7  19        5.40       -7.29      5.02 o 
   5   7  19        0.04       -3.97      5.17 o 
   6   7  19        1.78        1.32      6.21 o 
   7   7  19        8.08        5.61      6.55 o 
   0   8  19      249.13      228.81     30.10 o 
   1   8  19        0.15       -0.22      8.79 o 
   2   8  19       17.01       19.67      6.51 o 
   3   8  19       25.21       28.82      8.90 o 
   0   0  20      276.17      271.76     11.21 o 
   1   0  20     1165.07     1187.41     17.53 o 
   2   0  20     1128.41     1145.69     18.05 o 
   3   0  20        1.60        1.12      2.75 o 
   4   0  20      346.66      354.31     11.39 o 
   5   0  20     1978.18     1934.37     30.19 o 
   6   0  20     2146.64     2201.97     29.66 o 
   7   0  20     2531.39     2500.77     40.15 o 
   8   0  20     1212.40     1214.75     24.93 o 
   9   0  20        7.45        8.09      4.45 o 
  10   0  20        3.88        9.04      4.33 o 
  11   0  20       47.07       33.93     13.13 o 
  12   0  20       14.76       19.34     10.58 o 
   1   1  20       30.78       32.63      3.26 o 
   2   1  20      736.63      761.79     11.43 o 
   3   1  20       28.55       30.10      2.93 o 
   4   1  20       31.36       26.91      2.94 o 
   5   1  20      221.55      230.97     12.81 o 
   6   1  20     1171.61     1190.97     16.28 o 
   7   1  20      662.97      703.43     12.86 o 
   8   1  20       40.64       41.02      4.33 o 
   9   1  20       27.24       28.87      4.15 o 
  10   1  20      139.24      138.78      8.31 o 
  11   1  20       22.40       36.17      6.16 o 
  12   1  20        0.10        0.66     10.40 o 
   0   2  20        5.54        2.24      3.03 o 
   1   2  20       57.13       66.79      4.15 o 
   2   2  20      202.61      223.77      6.89 o 
   3   2  20     2078.47     1985.61     25.93 o 
   4   2  20      159.98      178.95      6.62 o 
   5   2  20     1604.80     1565.90     26.07 o 
   6   2  20       34.93       27.74      3.68 o 
   7   2  20        3.01        3.24      2.91 o 
   8   2  20        0.57       -0.48      2.54 o 
   9   2  20       18.00       13.00      4.45 o 
  10   2  20       62.96       63.68      7.48 o 
  11   2  20        2.37        0.29      6.21 o 
  12   2  20       24.70       43.73      7.21 o 
   1   3  20      161.70      165.25      5.65 o 
   2   3  20       41.44       47.04      4.19 o 
   3   3  20       12.46       11.82      3.11 o 
   4   3  20     1433.65     1446.49     27.87 o 
   5   3  20      166.52      150.93      7.27 o 
   6   3  20      122.71      127.64      6.90 o 
   7   3  20        9.84        4.40      2.91 o 
   8   3  20        2.51       -0.25      3.56 o 
   9   3  20       32.30       34.67      6.37 o 
  10   3  20        8.40        3.19      4.15 o 
  11   3  20       11.54       13.53      4.98 o 
  12   3  20      129.35      181.99     11.60 o 
   0   4  20       80.94       88.59      6.32 o 
   1   4  20        6.24        4.45      2.14 o 
   2   4  20       55.93       48.70      3.96 o 
   3   4  20      112.10      114.85      7.37 o 
   4   4  20      306.41      297.95      9.80 o 
   5   4  20      386.39      374.88     10.95 o 
   6   4  20       44.31       42.47      5.31 o 
   7   4  20       53.42       50.77      6.64 o 
   8   4  20      112.02       87.66      8.38 o 
   9   4  20        9.77       14.19      8.33 o 
  10   4  20       49.12       43.53      7.26 o 
  11   4  20        9.71        0.55      5.78 o 
   1   5  20      155.35      152.55      5.75 o 
   2   5  20       53.54       49.67      5.18 o 
   3   5  20       27.83       21.04      4.53 o 
   4   5  20       60.35       49.71      5.94 o 
   5   5  20        0.00       -1.89      3.65 o 
   6   5  20       45.08       39.76      6.69 o 
   7   5  20       90.93       82.13     12.06 o 
   8   5  20        8.63        9.83      5.31 o 
   9   5  20        1.85        4.57      5.39 o 
  10   5  20        7.16        6.92      6.25 o 
   0   6  20       31.68       24.38      5.42 o 
   1   6  20       77.79       65.57      6.16 o 
   2   6  20        8.42        6.27      4.37 o 
   3   6  20       14.98       11.58      4.32 o 
   4   6  20        0.78       -1.75      4.02 o 
   5   6  20        4.83       -3.46      5.06 o 
   6   6  20       14.01       17.24      6.61 o 
   7   6  20        1.15       -0.87      5.39 o 
   8   6  20        0.00       -4.46      5.78 o 
   1   7  20       25.10       13.42      4.81 o 
   2   7  20        5.12        7.53      4.58 o 
   3   7  20        3.69        0.69      5.73 o 
   4   7  20        2.12       -2.68      5.49 o 
   5   7  20        8.26       13.65      6.61 o 
   6   7  20       15.83        8.65      6.69 o 
   0   8  20       80.49       89.70     15.22 o 
   1   8  20       18.61        9.72      6.88 o 
   2   8  20        3.30        2.91      6.49 o 
   1   1  21       42.19       41.14      4.46 o 
   2   1  21      224.01      235.68      7.65 o 
   3   1  21      612.62      605.69     11.21 o 
   4   1  21      138.00      145.06      5.44 o 
   5   1  21      461.07      466.73     11.96 o 
   6   1  21        8.00        8.69      2.67 o 
   7   1  21       72.85       73.90      5.20 o 
   8   1  21      564.01      548.11     11.27 o 
   9   1  21      170.77      162.43      7.54 o 
  10   1  21       22.11       13.38      4.06 o 
  11   1  21        0.01        2.19      3.96 o 
  12   1  21        5.73       14.11      9.49 o 
   0   2  21       20.99       14.15      4.28 o 
   1   2  21      300.67      293.02      7.31 o 
   2   2  21      305.98      319.07      8.25 o 
   3   2  21      243.46      248.04      8.54 o 
   4   2  21      313.57      316.04      8.51 o 
   5   2  21       55.26       69.03      4.94 o 
   6   2  21       97.11      114.30      9.11 o 
   7   2  21       29.26       24.14      3.77 o 
   8   2  21       86.75       81.54     10.37 o 
   9   2  21       22.95       20.81      4.31 o 
  10   2  21        0.07       -3.49      3.91 o 
  11   2  21      103.75      121.25      9.47 o 
  12   2  21        0.58        4.07      5.17 o 
   1   3  21      106.60       97.61      5.19 o 
   2   3  21      241.69      254.55      8.10 o 
   3   3  21      518.82      511.03     11.06 o 
   4   3  21       45.88       43.34      4.21 o 
   5   3  21      499.64      499.11     12.11 o 
   6   3  21      148.97      151.11      7.45 o 
   7   3  21       30.51       31.21      4.44 o 
   8   3  21        1.73        1.35      3.57 o 
   9   3  21       38.06       40.32      6.57 o 
  10   3  21       45.08       35.22      6.41 o 
  11   3  21        4.51        1.75      5.15 o 
   0   4  21       70.20       69.03      6.72 o 
   1   4  21       53.43       52.05      3.93 o 
   2   4  21       51.42       41.76      4.21 o 
   3   4  21        0.36       -1.59      2.74 o 
   4   4  21        0.18        0.31      2.98 o 
   5   4  21        9.21        2.43      3.29 o 
   6   4  21       83.57       74.96      6.26 o 
   7   4  21       12.54        7.98      4.70 o 
   8   4  21       13.41       11.99      5.21 o 
   9   4  21        0.33       -1.64      4.46 o 
  10   4  21        0.61       -1.74      4.58 o 
   1   5  21      264.84      274.68      7.31 o 
   2   5  21       46.91       35.52      5.19 o 
   3   5  21        5.37        1.11      3.68 o 
   4   5  21       25.55       16.73      4.53 o 
   5   5  21       15.96        2.96      4.11 o 
   6   5  21        9.86        6.97      6.74 o 
   7   5  21        0.22       -3.25      4.66 o 
   8   5  21        4.95        4.02      5.12 o 
   9   5  21        4.99        3.67      6.79 o 
   0   6  21        5.68        3.17      4.40 o 
   1   6  21        0.66       -3.05      3.24 o 
   2   6  21       32.82       34.88      6.88 o 
   3   6  21      211.03      207.05     14.21 o 
   4   6  21        0.03        2.36      4.04 o 
   5   6  21       33.24       32.01      6.95 o 
   6   6  21       10.07       -0.24      7.21 o 
   7   6  21       46.58       36.32      8.11 o 
   8   6  21        0.28        6.28      5.90 o 
   1   7  21        1.51        0.48      3.96 o 
   2   7  21       88.30       82.61      7.50 o 
   3   7  21        0.17       -3.21      5.71 o 
   4   7  21       42.27       51.57     10.16 o 
   5   7  21       32.37       19.77      7.17 o 
   6   7  21        0.00        7.75      7.62 o 
   0   8  21       78.32      131.71     18.01 o 
   0   0  22       29.03       34.71      7.30 o 
   1   0  22     1121.23     1094.48     17.34 o 
   2   0  22     2056.53     2023.20     41.97 o 
   3   0  22      579.68      589.55     17.96 o 
   4   0  22     4852.49     4947.27     58.77 o 
   5   0  22     3332.44     3353.08     60.43 o 
   6   0  22      505.44      516.72     18.85 o 
   7   0  22     1267.02     1321.49     26.04 o 
   8   0  22      215.58      216.50     11.36 o 
   9   0  22        1.79       -0.83      4.07 o 
  10   0  22      222.10      283.52     12.46 o 
  11   0  22       92.11       70.05     15.69 o 
  12   0  22        0.46        1.46      9.49 o 
   1   1  22      156.73      160.71      6.04 o 
   2   1  22       46.78       48.46      4.03 o 
   3   1  22       24.99       29.94      3.93 o 
   4   1  22      119.41      117.11      5.21 o 
   5   1  22        0.00       -3.09      2.33 o 
   6   1  22      727.52      727.69     12.17 o 
   7   1  22       18.09       14.81      3.29 o 
   8   1  22       74.15       77.15      5.35 o 
   9   1  22       41.32       59.62      5.47 o 
  10   1  22        0.52        2.00      3.91 o 
  11   1  22        0.24       -0.78      4.24 o 
  12   1  22       14.74       14.00      8.10 o 
   0   2  22      212.64      191.23      9.75 o 
   1   2  22       84.26      101.35      6.22 o 
   2   2  22      724.76      716.17     12.72 o 
   3   2  22        0.00       -2.37      2.63 o 
   4   2  22     1297.77     1276.76     18.03 o 
   5   2  22        5.17        3.71      3.10 o 
   6   2  22     1008.07      980.09     21.95 o 
   7   2  22      441.10      464.64     11.80 o 
   8   2  22       81.27       79.69      5.54 o 
   9   2  22        5.15        2.73      3.47 o 
  10   2  22       12.29       12.99      4.42 o 
  11   2  22      111.14      120.03      9.55 o 
   1   3  22       32.86       23.50      3.32 o 
   2   3  22        6.30        4.65      2.77 o 
   3   3  22      227.79      229.31      8.03 o 
   4   3  22       12.40        6.88      2.87 o 
   5   3  22       21.72       22.34      4.15 o 
   6   3  22      129.55      117.56      7.06 o 
   7   3  22       34.51       32.71      4.61 o 
   8   3  22       70.66       68.85      7.00 o 
   9   3  22      101.19      106.27      9.15 o 
  10   3  22        1.36       -1.71      4.47 o 
  11   3  22       12.85       16.35      9.13 o 
   0   4  22      322.71      305.13     10.27 o 
   1   4  22       58.55       57.66      4.11 o 
   2   4  22        0.05        2.81      2.67 o 
   3   4  22        0.03        2.41      2.89 o 
   4   4  22      106.86       85.03      8.43 o 
   5   4  22      215.51      184.52      8.61 o 
   6   4  22        2.06       -1.02      3.18 o 
   7   4  22       22.60       30.82      6.13 o 
   8   4  22        4.02        9.78      4.75 o 
   9   4  22       15.42        9.81      5.38 o 
  10   4  22        1.87       -0.36      4.98 o 
   1   5  22       95.97       94.64      5.16 o 
   2   5  22        0.55       -3.48      2.97 o 
   3   5  22       45.74       35.85      6.12 o 
   4   5  22        5.97        2.09      3.89 o 
   5   5  22       65.05       71.22      7.08 o 
   6   5  22      142.37      137.39     10.71 o 
   7   5  22       11.57        2.76      5.37 o 
   8   5  22        0.26       -3.33      5.06 o 
   9   5  22        5.30        1.71      5.23 o 
   0   6  22       10.36        8.40      4.73 o 
   1   6  22       47.14       31.16      5.03 o 
   2   6  22        1.28       -1.87      3.54 o 
   3   6  22        0.15       -3.44      3.87 o 
   4   6  22        8.07        3.94      4.48 o 
   5   6  22        3.00        2.00      5.61 o 
   6   6  22        3.99        4.04      5.78 o 
   7   6  22        6.60       -1.32      5.37 o 
   1   7  22        9.25        9.83      4.59 o 
   2   7  22        4.46        2.85      4.15 o 
   3   7  22        0.76       -4.80      5.37 o 
   4   7  22        9.97        4.82      5.92 o 
   5   7  22        2.67        2.41      6.27 o 
   1   1  23      155.56      165.97      6.27 o 
   2   1  23      256.97      235.32      7.30 o 
   3   1  23        8.64        3.23      3.42 o 
   4   1  23      149.10      134.32      9.35 o 
   5   1  23      893.93      909.52     16.11 o 
   6   1  23        1.53        5.17      2.73 o 
   7   1  23       15.81       17.16      3.68 o 
   8   1  23      125.73      123.39      8.29 o 
   9   1  23       55.87       36.73      4.76 o 
  10   1  23        7.59       11.97      4.52 o 
  11   1  23        0.22        4.00      4.37 o 
   0   2  23       23.83       12.49      5.74 o 
   1   2  23        0.05        2.84      2.68 o 
   2   2  23      228.27      217.52      7.50 o 
   3   2  23     1485.62     1428.94     19.34 o 
   4   2  23      415.22      451.34     12.59 o 
   5   2  23        0.73        0.78      3.02 o 
   6   2  23        3.72        5.95      3.53 o 
   7   2  23      142.57      153.82     10.64 o 
   8   2  23       46.66       47.05      5.26 o 
   9   2  23        3.56        5.69      4.19 o 
  10   2  23        0.68        0.25      3.94 o 
  11   2  23       11.72       13.34      5.42 o 
   1   3  23      387.75      385.46      9.22 o 
   2   3  23       33.84       39.19      4.37 o 
   3   3  23       34.42       19.62      5.71 o 
   4   3  23        1.12        0.45      3.25 o 
   5   3  23      223.59      190.51      8.45 o 
   6   3  23        0.19       -0.93      3.01 o 
   7   3  23       14.42        8.76      3.62 o 
   8   3  23        1.10        5.03      4.01 o 
   9   3  23      129.47      122.20     13.85 o 
  10   3  23       87.60       98.00     10.41 o 
  11   3  23        4.84       11.39      6.40 o 
   0   4  23       36.98       40.79      5.25 o 
   1   4  23       12.38        6.69      2.62 o 
   2   4  23      180.87      155.79      8.02 o 
   3   4  23      270.60      276.60      9.92 o 
   4   4  23        5.44        4.82      3.28 o 
   5   4  23       49.79       36.66      5.09 o 
   6   4  23       16.23        3.40      3.56 o 
   7   4  23        2.69        4.70      4.47 o 
   8   4  23        0.01       -1.87      4.32 o 
   9   4  23        5.95        6.05      5.11 o 
  10   4  23        0.45       -2.31      4.97 o 
   1   5  23       90.54       85.45      4.99 o 
   2   5  23        2.53       -1.54      3.14 o 
   3   5  23       18.74        5.70      3.52 o 
   4   5  23        1.25       -1.22      3.98 o 
   5   5  23      225.67      261.92     11.46 o 
   6   5  23       11.51        5.57      5.31 o 
   7   5  23        0.03       -3.14      5.28 o 
   8   5  23       19.19        5.70      5.50 o 
   9   5  23        1.61       -5.77      5.45 o 
   0   6  23        1.04       -3.43      4.32 o 
   1   6  23        0.14       -5.30      3.53 o 
   2   6  23        3.06       -2.33      4.25 o 
   3   6  23        0.03        2.74      4.18 o 
   4   6  23       11.90       12.98      4.99 o 
   5   6  23        9.53       15.35      6.50 o 
   6   6  23        0.06        2.49      5.73 o 
   7   6  23        8.68       -1.16      5.84 o 
   1   7  23        0.07       -3.41      4.02 o 
   2   7  23       37.35       26.92      6.05 o 
   3   7  23        2.13       -3.47      5.42 o 
   4   7  23        1.50        1.45      5.89 o 
   0   0  24      450.45      455.45     25.18 o 
   1   0  24      262.09      251.68     13.41 o 
   2   0  24        0.18       -0.52      3.27 o 
   3   0  24       41.76       32.49      6.63 o 
   4   0  24      274.85      263.63     12.77 o 
   5   0  24      903.20      972.30     21.57 o 
   6   0  24      187.11      199.16     10.71 o 
   7   0  24       65.97       62.66      7.46 o 
   8   0  24       26.45       11.31      6.19 o 
   9   0  24       45.22       59.49      9.35 o 
  10   0  24        7.99        6.72      5.77 o 
  11   0  24       30.24       19.70     12.77 o 
   1   1  24        6.23        8.07      2.83 o 
   2   1  24      124.38      119.61      5.86 o 
   3   1  24      878.39      900.91     16.53 o 
   4   1  24        4.83       11.45      3.70 o 
   5   1  24       86.00       93.95      6.09 o 
   6   1  24      345.13      350.03      9.56 o 
   7   1  24        0.69       -1.96      2.92 o 
   8   1  24      303.80      315.16      9.71 o 
   9   1  24        2.57        5.43      3.49 o 
  10   1  24      103.58      103.57      8.15 o 
  11   1  24        0.08       -0.82      4.33 o 
   0   2  24       65.37       79.43      7.47 o 
   1   2  24       47.21       42.94      4.36 o 
   2   2  24       24.47       22.50      4.02 o 
   3   2  24      440.56      453.13     10.75 o 
   4   2  24      762.61      750.87     14.05 o 
   5   2  24        1.00       -3.97      2.93 o 
   6   2  24      178.41      166.75     10.18 o 
   7   2  24      715.25      727.55     16.97 o 
   8   2  24        1.63       -1.74      3.26 o 
   9   2  24        0.46       -0.67      6.27 o 
  10   2  24        0.92        0.54      4.71 o 
  11   2  24       54.11       39.76      8.25 o 
   1   3  24        0.24       -1.23      2.52 o 
   2   3  24      234.92      196.18      7.27 o 
   3   3  24       97.50       72.70      9.72 o 
   4   3  24      451.03      435.98     20.12 o 
   5   3  24       66.71       57.98      5.65 o 
   6   3  24      127.20      121.33      7.49 o 
   7   3  24       11.27        6.83      3.77 o 
   8   3  24       65.44       61.81      6.93 o 
   9   3  24       10.51       -1.17      4.14 o 
  10   3  24       10.45        0.17      6.01 o 
   0   4  24      209.44      171.20      9.50 o 
   1   4  24        7.72        5.14      2.99 o 
   2   4  24       34.35       27.55      3.85 o 
   3   4  24      132.58      120.39      7.44 o 
   4   4  24       59.88       49.47      5.54 o 
   5   4  24      123.37      127.37      8.97 o 
   6   4  24       97.14       89.93      7.20 o 
   7   4  24       77.28       77.94      7.66 o 
   8   4  24       90.58       99.49     11.85 o 
   9   4  24       11.93       19.23      5.78 o 
   1   5  24        3.41        0.00      2.67 o 
   2   5  24        0.02        0.71      3.26 o 
   3   5  24        1.68       -2.34      3.45 o 
   4   5  24       15.27       11.58      4.44 o 
   5   5  24        0.51       -3.63      3.88 o 
   6   5  24       15.24       19.30      7.69 o 
   7   5  24        6.50        7.56      5.68 o 
   8   5  24        0.84       -3.65      5.32 o 
   0   6  24       36.03       30.49      6.85 o 
   1   6  24        1.26        4.82      4.07 o 
   2   6  24        0.67        2.68      4.04 o 
   3   6  24        0.40       -5.79      3.86 o 
   4   6  24      113.55      115.66      9.16 o 
   5   6  24        1.04       -3.40      5.22 o 
   6   6  24       22.95       40.76      7.72 o 
   1   7  24        3.29        3.23      5.10 o 
   2   7  24       17.30       19.12      5.46 o 
   3   7  24        1.10        0.47      5.08 o 
   1   1  25       34.84       35.96      4.14 o 
   2   1  25     1353.29     1349.14     20.27 o 
   3   1  25      685.50      726.03     14.69 o 
   4   1  25     1063.64     1108.08     18.74 o 
   5   1  25       10.35        9.32      3.85 o 
   6   1  25      139.87      139.88      7.80 o 
   7   1  25        3.49        6.06      3.63 o 
   8   1  25        0.38       -1.02      3.41 o 
   9   1  25      153.76      174.34      8.50 o 
  10   1  25        3.84        4.29      4.23 o 
  11   1  25       23.18       20.44      5.39 o 
   0   2  25       20.54       17.12      4.84 o 
   1   2  25      116.07      113.67      7.56 o 
   2   2  25      265.97      265.49      8.62 o 
   3   2  25       60.78       92.26      6.02 o 
   4   2  25        0.63        1.70      3.28 o 
   5   2  25       60.55       55.93      9.51 o 
   6   2  25       93.97       98.06      7.12 o 
   7   2  25      133.12      138.11      8.46 o 
   8   2  25       65.31       63.25      6.01 o 
   9   2  25       29.88       34.88      6.30 o 
  10   2  25        1.03        9.62      5.10 o 
   1   3  25       59.73       63.27      4.98 o 
   2   3  25      137.46      105.61      5.99 o 
   3   3  25       20.92       26.97      4.92 o 
   4   3  25      340.45      360.92     13.58 o 
   5   3  25       14.34       15.37      4.02 o 
   6   3  25        1.79       -0.20      3.40 o 
   7   3  25        1.66        0.56      3.49 o 
   8   3  25        0.72        3.19      4.14 o 
   9   3  25        5.68        2.23      5.36 o 
  10   3  25       71.09       70.18      9.73 o 
   0   4  25        0.02        5.37      4.07 o 
   1   4  25      128.53      103.32      6.21 o 
   2   4  25       50.69       51.67      4.68 o 
   3   4  25       40.86       45.61      5.49 o 
   4   4  25        5.05        5.94      3.59 o 
   5   4  25       18.52       15.39      4.40 o 
   6   4  25        2.56        0.40      3.74 o 
   7   4  25       12.43        5.95      4.51 o 
   8   4  25        6.34       10.96      5.49 o 
   9   4  25        9.01        4.36      5.40 o 
   1   5  25        4.64       10.29      2.93 o 
   2   5  25       13.83       15.08      4.07 o 
   3   5  25        2.92        1.58      3.81 o 
   4   5  25       43.87       42.32      5.95 o 
   5   5  25        0.01        2.45      4.43 o 
   6   5  25        3.22        7.83      5.47 o 
   7   5  25       12.48        4.44      5.54 o 
   8   5  25        0.02       -4.68      5.56 o 
   0   6  25        4.78       10.10      5.28 o 
   1   6  25       21.86       25.25      5.30 o 
   2   6  25        4.78       -0.17      4.02 o 
   3   6  25        3.00        7.58      4.82 o 
   4   6  25       67.62       74.05      7.90 o 
   5   6  25        7.22        4.34      5.61 o 
   6   6  25       27.38       23.13      7.00 o 
   1   7  25       18.69        5.13      6.00 o 
   2   7  25       15.00       24.93      5.64 o 
   0   0  26       87.67       76.25     13.50 o 
   1   0  26      161.62      141.12     22.62 o 
   2   0  26      205.94      211.44     13.80 o 
   3   0  26      620.37      591.16     30.11 o 
   4   0  26      285.42      285.25     31.56 o 
   5   0  26      120.71      130.07      9.23 o 
   6   0  26       75.23       78.49      7.93 o 
   7   0  26      128.84      138.65     12.05 o 
   8   0  26      129.38      109.82     12.22 o 
   9   0  26        0.02        2.73      5.66 o 
  10   0  26       47.69       39.38     12.81 o 
  11   0  26      272.41      387.12     29.55 o 
   1   1  26       52.23       53.51      5.27 o 
   2   1  26      311.06      323.51      9.99 o 
   3   1  26       19.29       13.63      3.81 o 
   4   1  26      273.05      259.22     15.38 o 
   5   1  26      303.73      349.39     10.88 o 
   6   1  26       97.63       91.82      8.21 o 
   7   1  26      159.77      185.14      9.09 o 
   8   1  26        5.74        4.39      4.10 o 
   9   1  26      149.21      175.20      9.65 o 
  10   1  26       27.32       20.55      5.92 o 
   0   2  26       30.61       32.19      5.96 o 
   1   2  26      109.83      105.14      7.60 o 
   2   2  26      356.81      339.76      9.69 o 
   3   2  26      628.88      588.44     13.83 o 
   4   2  26       53.39       51.99      5.18 o 
   5   2  26        8.03        3.48      3.45 o 
   6   2  26       35.95       37.15      7.41 o 
   7   2  26        1.33        2.74      3.43 o 
   8   2  26        3.20        2.27      3.55 o 
   9   2  26        0.00       -0.20      4.61 o 
  10   2  26        0.02        0.00      4.74 o 
   1   3  26      404.78      391.73     10.64 o 
   2   3  26      165.59      156.60      7.04 o 
   3   3  26        1.05        0.37      3.04 o 
   4   3  26       98.17      101.86      7.47 o 
   5   3  26      160.54      163.18      8.49 o 
   6   3  26       65.85       55.69      5.99 o 
   7   3  26       66.55       65.53      6.23 o 
   8   3  26       30.01       21.31      5.43 o 
   9   3  26       65.04       47.79      7.17 o 
   0   4  26      121.51      109.48     10.09 o 
   1   4  26        3.60        2.15      2.93 o 
   2   4  26      120.94      124.32      6.54 o 
   3   4  26       22.19       28.68      4.67 o 
   4   4  26        0.17       -2.37      3.53 o 
   5   4  26       14.25       16.78      6.17 o 
   6   4  26       65.38       75.05      7.09 o 
   7   4  26      119.45      141.70     10.02 o 
   8   4  26      269.17      288.16     14.33 o 
   9   4  26       13.70        7.08      5.71 o 
   1   5  26       25.35       25.23      3.96 o 
   2   5  26        2.59        5.66      3.65 o 
   3   5  26       56.95       52.85      6.15 o 
   4   5  26       24.92       26.93      5.12 o 
   5   5  26        2.33       -2.68      4.40 o 
   6   5  26       29.44       26.69      6.85 o 
   7   5  26        0.14        6.82      6.01 o 
   0   6  26       14.36       14.64      5.70 o 
   1   6  26        3.66        5.72      4.44 o 
   2   6  26        0.00       -4.31      4.08 o 
   3   6  26        4.07        4.92      4.49 o 
   4   6  26        3.64        2.06      4.68 o 
   5   6  26        7.56        1.20      5.79 o 
   1   1  27       57.14       40.44      6.95 o 
   2   1  27      237.74      236.80     10.91 o 
   3   1  27       72.24       93.96      6.65 o 
   4   1  27        2.25        1.51      3.25 o 
   5   1  27        2.31        5.80      3.47 o 
   6   1  27        3.38        4.79      4.05 o 
   7   1  27       41.79       36.94      6.82 o 
   8   1  27       20.68       17.08      5.75 o 
   9   1  27       24.84       35.98      5.86 o 
  10   1  27       30.86       40.24      7.18 o 
   0   2  27       25.44       12.71      5.40 o 
   1   2  27      518.88      527.41     13.36 o 
   2   2  27       81.15       64.70      6.45 o 
   3   2  27        9.69        8.88      3.50 o 
   4   2  27       63.64       66.28      5.74 o 
   5   2  27        5.50       -1.07      3.35 o 
   6   2  27        0.01       -3.69      3.28 o 
   7   2  27       98.06      121.67      7.81 o 
   8   2  27       84.83       97.62      9.19 o 
   9   2  27       14.17        6.06      5.12 o 
  10   2  27       16.07       21.29      6.17 o 
   1   3  27      666.36      762.39     15.70 o 
   2   3  27      153.87      159.95     10.81 o 
   3   3  27      146.00      134.15      6.92 o 
   4   3  27       76.63       76.53      8.89 o 
   5   3  27       34.14       27.84      4.84 o 
   6   3  27        9.62       13.16      4.26 o 
   7   3  27        1.16        5.97      3.86 o 
   8   3  27        7.38       -1.42      4.22 o 
   9   3  27        0.32       -3.38      4.34 o 
   0   4  27        2.09       -1.41      4.76 o 
   1   4  27      121.00      127.14      6.95 o 
   2   4  27      158.42      170.06      7.46 o 
   3   4  27       28.85       24.67      4.56 o 
   4   4  27       10.77       14.30      4.42 o 
   5   4  27        0.05        0.16      3.66 o 
   6   4  27        0.04       -2.38      3.79 o 
   7   4  27       46.46       52.30      7.29 o 
   8   4  27        2.54        4.22      5.58 o 
   1   5  27       11.00       16.00      3.66 o 
   2   5  27       18.96       23.02      4.79 o 
   3   5  27       43.23       38.55      5.22 o 
   4   5  27        0.00        5.61      4.33 o 
   5   5  27       21.77       24.93      6.91 o 
   6   5  27       15.71        8.91      6.21 o 
   7   5  27       21.78       23.89     16.21 o 
   0   6  27       39.32       30.28     10.31 o 
   1   6  27       15.47       18.65      5.18 o 
   2   6  27       26.81       17.76      5.20 o 
   3   6  27       17.50       21.97      5.44 o 
   4   6  27        2.27        4.19      4.97 o 
   0   0  28       22.27       16.42      9.49 o 
   1   0  28      267.44      265.37     15.85 o 
   2   0  28     1537.16     1554.18     37.95 o 
   3   0  28      443.37      425.33     19.35 o 
   4   0  28      235.43      241.62     15.59 o 
   5   0  28       72.05       79.73     10.80 o 
   6   0  28       41.41       49.52      9.65 o 
   7   0  28       88.32       94.49     16.42 o 
   8   0  28      202.16      185.35     21.53 o 
   9   0  28       30.10       44.96      9.24 o 
  10   0  28      186.84      209.32     14.48 o 
   1   1  28      123.12      103.87      8.02 o 
   2   1  28       25.57       24.97      5.95 o 
   3   1  28        0.19       -4.53      3.03 o 
   4   1  28      114.43      107.51      7.24 o 
   5   1  28       46.01       51.42      5.86 o 
   6   1  28        0.62        2.60      4.21 o 
   7   1  28       23.38       41.15      6.25 o 
   8   1  28       27.06       20.23      6.44 o 
   9   1  28        0.80        4.67      5.79 o 
  10   1  28       48.23       52.66      9.47 o 
   0   2  28     2300.31     2225.24     37.85 o 
   1   2  28       75.41       58.87      5.39 o 
   2   2  28       36.12       35.01      5.04 o 
   3   2  28      191.61      186.20      8.92 o 
   4   2  28       25.86       16.94      4.34 o 
   5   2  28       12.48       11.28      5.87 o 
   6   2  28       50.83       45.08      5.56 o 
   7   2  28       23.81       28.77      4.95 o 
   8   2  28       25.83       32.66      5.38 o 
   9   2  28      157.50      180.40     14.80 o 
   1   3  28      130.49      159.95      7.96 o 
   2   3  28        2.47        2.33      3.44 o 
   3   3  28       34.96       36.75      4.61 o 
   4   3  28       42.04       36.49      5.75 o 
   5   3  28        1.42        0.78      3.77 o 
   6   3  28        0.21        2.19      3.82 o 
   7   3  28        0.10       -1.08      3.75 o 
   8   3  28      155.16      163.66     14.58 o 
   9   3  28        0.16        1.96      4.55 o 
   0   4  28       12.30       12.61      6.04 o 
   1   4  28       14.49       11.77      4.12 o 
   2   4  28       58.68       56.93      5.52 o 
   3   4  28       11.50        4.33      3.80 o 
   4   4  28        0.29        1.66      3.93 o 
   5   4  28        0.30       -1.74      3.91 o 
   6   4  28        3.18        3.01      4.11 o 
   7   4  28        5.64        2.72      4.79 o 
   1   5  28       19.78       16.84      3.81 o 
   2   5  28        6.13        7.44      4.00 o 
   3   5  28       32.08       23.84      4.94 o 
   4   5  28        1.74        0.38      4.15 o 
   5   5  28       76.82       83.54      7.68 o 
   6   5  28        8.93        8.60      6.06 o 
   0   6  28      105.54      136.71     21.16 o 
   1   6  28        2.24        7.05      4.92 o 
   2   6  28        5.30        7.43      4.79 o 
   3   6  28       13.63        9.44      5.36 o 
   1   1  29       12.14       20.30      5.14 o 
   2   1  29       28.66       31.42      5.58 o 
   3   1  29        0.31       -5.19      3.46 o 
   4   1  29       80.79       68.91      8.94 o 
   5   1  29       62.83       73.17      6.68 o 
   6   1  29        3.51        2.93      4.51 o 
   7   1  29      122.18      150.22     10.08 o 
   8   1  29       44.83       56.44      8.42 o 
   9   1  29       11.78       21.78      8.27 o 
   0   2  29       15.67       39.04     12.77 o 
   1   2  29      105.00      111.07      7.70 o 
   2   2  29      116.98      107.17      7.47 o 
   3   2  29        4.71       -0.71      3.70 o 
   4   2  29        8.63        4.26      3.86 o 
   5   2  29        0.23        0.47      3.98 o 
   6   2  29       37.35       34.17      5.37 o 
   7   2  29        0.09        2.23      4.23 o 
   8   2  29       34.03       39.77      5.94 o 
   9   2  29       72.27       77.55     13.90 o 
   1   3  29       13.78       11.46      4.03 o 
   2   3  29       24.19       17.49      4.36 o 
   3   3  29        4.24        4.44      3.68 o 
   4   3  29        1.14       -0.60      4.47 o 
   5   3  29        0.21       -1.65      3.66 o 
   6   3  29       32.06       35.79      5.54 o 
   7   3  29        0.76       -0.87      4.08 o 
   8   3  29        0.85        5.21      4.93 o 
   0   4  29      151.83      196.16     25.17 o 
   1   4  29       76.84       87.22      7.05 o 
   2   4  29       61.50       65.15      7.74 o 
   3   4  29        1.99        3.54      3.81 o 
   4   4  29        2.19       -3.30      3.82 o 
   5   4  29        1.91        4.33      4.34 o 
   6   4  29        0.82        2.35      4.32 o 
   7   4  29       27.33       20.07      5.77 o 
   1   5  29      106.71      132.63      7.60 o 
   2   5  29        2.99       -0.68      3.87 o 
   3   5  29       36.09       33.28      5.65 o 
   4   5  29        0.01       -2.01      5.36 o 
   5   5  29        6.09        6.66      4.61 o 
   0   6  29       41.31       32.34     10.91 o 
   1   6  29       99.56      120.96      9.04 o 
   2   6  29        6.67        2.84      4.69 o 
   0   0  30       29.15       14.59     10.21 o 
   1   0  30      483.26      415.58     19.87 o 
   2   0  30      331.85      356.36     18.56 o 
   3   0  30        4.43        0.36      5.40 o 
   4   0  30       47.98       50.37      9.53 o 
   5   0  30        0.86        7.09      6.13 o 
   6   0  30       10.32        5.04      6.55 o 
   7   0  30       30.01        9.85      9.85 o 
   8   0  30        0.35       11.67     10.94 o 
   9   0  30       39.23       13.13     12.40 o 
   1   1  30      215.01      222.03     11.16 o 
   2   1  30       24.28       44.44      6.61 o 
   3   1  30        3.03        3.28      4.20 o 
   4   1  30       16.09       14.27      5.00 o 
   5   1  30        6.65        9.75      4.79 o 
   6   1  30        3.53        5.28      5.60 o 
   7   1  30       20.77       34.83      6.53 o 
   8   1  30       21.37       27.62      7.01 o 
   9   1  30       99.01      136.25     10.81 o 
   0   2  30       90.40       93.50     12.09 o 
   1   2  30       29.77       27.13      6.00 o 
   2   2  30       17.82        8.98      4.84 o 
   3   2  30      238.16      254.93     11.54 o 
   4   2  30        7.24        9.27      4.27 o 
   5   2  30        4.92        3.20      4.42 o 
   6   2  30        2.92       -1.87      4.40 o 
   7   2  30        0.49        1.82      4.95 o 
   8   2  30        1.58        8.58      4.46 o 
   1   3  30       34.05       40.63      5.27 o 
   2   3  30      127.10      109.74      7.35 o 
   3   3  30      110.79      101.45     11.05 o 
   4   3  30       44.52       54.79      6.53 o 
   5   3  30        5.13        7.01      4.20 o 
   6   3  30        3.70       -5.10      3.73 o 
   7   3  30       28.48       13.56      4.98 o 
   0   4  30        7.97       11.14      6.45 o 
   1   4  30      454.05      473.96     13.27 o 
   2   4  30       37.91       47.40      7.09 o 
   3   4  30      117.23      135.76      8.26 o 
   4   4  30        0.02        3.00      4.03 o 
   5   4  30        7.59        2.29      4.19 o 
   6   4  30        3.60       -1.28      4.24 o 
   1   5  30        0.67        7.81      4.70 o 
   2   5  30      154.30      183.24      9.60 o 
   3   5  30        3.83        2.63      4.27 o 
   4   5  30        2.33        1.39      4.21 o 
   1   1  31       47.27       38.08      6.49 o 
   2   1  31       13.98        3.29      4.44 o 
   3   1  31       21.62       22.96      6.00 o 
   4   1  31       13.42        4.77      4.78 o 
   5   1  31      125.41      149.39     14.64 o 
   6   1  31      127.61      132.84     11.64 o 
   7   1  31        9.28       10.81      7.96 o 
   8   1  31        0.18       -2.82      6.80 o 
   0   2  31      222.59      209.03     16.09 o 
   1   2  31        5.05        9.91      5.09 o 
   2   2  31      168.00      164.83     13.67 o 
   3   2  31       37.25       40.80      6.78 o 
   4   2  31        1.58       -5.97      3.98 o 
   5   2  31       45.29       48.57      7.07 o 
   6   2  31        0.19        0.85      4.59 o 
   7   2  31       19.58       21.27      6.11 o 
   8   2  31       45.25       57.69      7.39 o 
   1   3  31       24.59       29.75      5.01 o 
   2   3  31      101.48       98.75      8.03 o 
   3   3  31        8.51        9.09      5.26 o 
   4   3  31        0.27       -4.00      4.24 o 
   5   3  31        3.28        6.48      4.43 o 
   6   3  31        1.41        0.65      4.19 o 
   7   3  31       55.30       76.68      7.56 o 
   0   4  31      394.06      448.66     32.04 o 
   1   4  31      178.43      191.13      9.64 o 
   2   4  31       31.37       53.05      6.61 o 
   3   4  31        0.09        3.00      4.09 o 
   4   4  31        1.17       -0.71      3.82 o 
   5   4  31       22.57       31.61      5.64 o 
   1   5  31       55.05       75.29      7.63 o 
   2   5  31        7.15        5.92      4.58 o 
   3   5  31       45.54       62.48      6.71 o 
   0   0  32        0.26      -12.04      8.03 o 
   1   0  32       47.85       52.23     16.96 o 
   2   0  32       39.74       34.64      9.16 o 
   3   0  32       26.96       37.12      9.35 o 
   4   0  32       26.31       19.59      8.31 o 
   5   0  32       68.82       63.41     11.08 o 
   6   0  32        5.84        5.64     11.86 o 
   7   0  32       11.53       27.36     12.77 o 
   8   0  32       23.65       28.82     13.50 o 
   1   1  32        3.51        8.27      5.15 o 
   2   1  32        6.06        7.57      5.08 o 
   3   1  32        3.76       -2.74      4.19 o 
   4   1  32        7.85        6.68      4.97 o 
   5   1  32        6.09       10.72      5.38 o 
   6   1  32       18.55       31.08      7.61 o 
   7   1  32        6.96        2.94      5.81 o 
   0   2  32      110.09      138.13     14.38 o 
   1   2  32       37.46       38.07      6.54 o 
   2   2  32       27.61       28.21      5.95 o 
   3   2  32       38.58       26.43      7.17 o 
   4   2  32        8.36        8.08      8.41 o 
   5   2  32        0.48       -2.97      5.03 o 
   6   2  32        0.24        3.44      4.98 o 
   7   2  32        0.17       -3.65      5.22 o 
   1   3  32       41.01       25.40      5.51 o 
   2   3  32        3.13        2.59      4.63 o 
   3   3  32        0.52       -6.67      4.45 o 
   4   3  32       11.05       12.21      5.84 o 
   5   3  32        0.02       -3.97      3.91 o 
   6   3  32        2.98       -0.13      4.56 o 
   0   4  32       29.83       23.34      7.44 o 
   1   4  32       46.87       48.57      6.66 o 
   2   4  32        8.72        0.06      4.29 o 
   3   4  32       17.65       27.55      5.69 o 
   4   4  32        0.43       -1.63      4.30 o 
   1   5  32       30.68       26.40      5.78 o 
   1   1  33       56.98       58.66      7.87 o 
   2   1  33       24.61       28.09      8.43 o 
   3   1  33        0.75       -3.05      4.46 o 
   4   1  33       24.14       16.38      5.92 o 
   5   1  33        3.15       11.32      6.35 o 
   6   1  33       27.65       39.55      8.45 o 
   7   1  33       91.76      111.64     13.93 o 
   0   2  33       87.17       90.17     21.16 o 
   1   2  33       28.77       34.38      6.45 o 
   2   2  33        1.35       -0.62      4.75 o 
   3   2  33       10.67       14.27      6.02 o 
   4   2  33       20.03       14.80      7.70 o 
   5   2  33        5.83       -0.58      5.81 o 
   6   2  33       74.29      111.60     16.16 o 
   1   3  33       12.04       16.24      7.11 o 
   2   3  33       33.62       42.32      7.09 o 
   3   3  33        1.25       -1.00      4.86 o 
   4   3  33       16.29       10.54      5.64 o 
   5   3  33        2.32        1.66      4.47 o 
   0   4  33       82.66       84.26     27.35 o 
   1   4  33       12.31       13.44      4.98 o 
   2   4  33        5.69        6.48      5.00 o 
   3   4  33      147.52      174.17     11.36 o 
   0   0  34        1.37        7.66     11.31 o 
   1   0  34        0.18       -5.05      8.03 o 
   2   0  34        9.25       -1.82      7.66 o 
   3   0  34       38.34       44.48     10.13 o 
   4   0  34       16.34       -1.96      6.75 o 
   5   0  34       26.81        7.89      9.30 o 
   6   0  34       68.59       79.90     18.24 o 
   1   1  34        0.02        9.57      5.55 o 
   2   1  34        2.07        9.27      5.42 o 
   3   1  34       10.22        9.77      5.79 o 
   4   1  34       14.16        8.69      6.53 o 
   5   1  34        1.26       -0.03      5.77 o 
   6   1  34       54.40       81.41     10.41 o 
   0   2  34       12.36       19.41     17.51 o 
   1   2  34        1.60        3.73      5.10 o 
   2   2  34        0.01       -2.70      4.65 o 
   3   2  34        8.12       11.60      5.72 o 
   4   2  34       22.14       22.86     12.07 o 
   5   2  34       26.02       37.33      8.51 o 
   1   3  34        4.36        3.55      5.40 o 
   2   3  34        2.55       -2.06      5.17 o 
   3   3  34        3.37        5.79      7.75 o 
   4   3  34        0.19        9.10      6.44 o 
   0   4  34      139.62      146.60     13.17 o 
   1   4  34       28.52       65.65      8.41 o 
   1   1  35       15.62       10.86      6.00 o 
   2   1  35       12.23       13.18      8.16 o 
   3   1  35        0.40        1.40      5.40 o 
   4   1  35        0.30        0.95      5.21 o 
   5   1  35       19.06       22.82      7.25 o 
   0   2  35        6.84       12.77      9.03 o 
   1   2  35        2.20       -2.69      5.18 o 
   2   2  35        0.06        4.99      5.40 o 
   3   2  35       11.51       10.00      6.86 o 
   4   2  35        2.02        2.08      6.32 o 
   1   3  35       19.74       21.80      7.27 o 
   2   3  35       21.55       22.69      6.93 o 
   0   0  36       33.33       21.89     12.77 o 
   1   0  36        6.93       28.70      9.65 o 
   2   0  36        3.88        5.76      8.76 o 
   3   0  36        0.62        4.12      7.98 o 
   4   0  36       81.98      124.54     23.53 o 
   1   1  36       14.24       17.01      6.02 o 
   2   1  36        2.75        4.24      5.27 o 
   3   1  36        3.20        0.00      5.54 o 
   4   1  36        0.10       12.73      9.67 o 
   0   2  36       37.85       74.29     12.93 o 
   1   2  36        3.04        1.18      5.14 o 
   2   2  36        0.70        0.66      5.29 o 
   3   2  36       19.10       14.48      7.19 o 
   1   1  37        0.64        0.66      5.79 o 
   2   1  37        3.30        0.41      6.44 o 
                                                 
